# Supplementary material for: Alteration of the Premature tRNA Landscape by Gammaherpesvirus Infection
Source: mBio. 2020 Dec 15;11(6):e02664-20. doi: 10.1128/mBio.02664-20 (PMC7773990; doi:10.1128/mBio.02664-20)
Supplement: DATA SET S1 [file mBio.02664-20-sd001.xlsx]

## Sheet: SALMON- all genes
Gene	logFC	logCPM	LR	PValue	FDR
Gm43329	6.90755	5.03441	71.5298	2.73108e-17	2.09637e-13
Gm43409	6.56499	3.61602	65.2352	6.64729e-16	2.55123e-12
Map4	5.60428	5.42762	56.7407	4.97246e-14	1.27229e-10
5.tRNA1154-SerGCT(-)	5.84129	3.53999	55.6331	8.73401e-14	1.67606e-10
Gm5148	8.9843	2.06679	54.9155	1.25826e-13	1.93167e-10
Gm27805	8.67321	1.94877	53.4284	2.68197e-13	3.43114e-10
18.tRNA338-SerGCT(+)	7.23631	2.07742	49.6069	1.87851e-12	1.84771e-09
Timeless	5.66557	2.70361	49.5582	1.9257e-12	1.84771e-09
Loxl2	5.48942	2.47012	43.321	4.64568e-11	3.96225e-08
9.tRNA546-SerGCT(+)	4.97467	3.09449	43.063	5.30065e-11	4.06878e-08
1.tRNA1412-AlaAGC(-)	8.08427	1.4564	42.8595	5.88169e-11	4.10435e-08
9330020H09Rik	4.58343	5.12734	42.6659	6.49344e-11	4.15364e-08
1.tRNA1378-SerGCT(-)	5.35333	2.57056	42.3993	7.4416e-11	4.39398e-08
Irgm1	4.68723	3.41469	41.008	1.51606e-10	8.24725e-08
10.tRNA598-SerGCT(+)	6.20455	1.86054	40.8885	1.61163e-10	8.24725e-08
8.tRNA709-SerGCT(+)	4.678	3.07794	40.3604	2.11178e-10	1.01313e-07
Olfr1441	4.82688	2.99965	40.1888	2.30567e-10	1.04108e-07
8.tRNA721-SerGCT(+)	6.13109	1.77357	39.5479	3.20112e-10	1.3651e-07
Rpn2	4.19981	3.97066	38.6518	5.06566e-10	2.04653e-07
Gm43138	4.34271	3.89566	38.0954	6.73695e-10	2.58564e-07
8.tRNA255-SerGCT(+)	7.79588	1.24151	37.9851	7.12863e-10	2.60568e-07
Gm16754	4.60946	2.73801	37.7528	8.03027e-10	2.80183e-07
Zfp131	4.19298	3.41376	37.6142	8.62131e-10	2.87727e-07
Pigl	4.78748	2.64541	37.2452	1.04172e-09	3.25199e-07
Gm26848	4.80187	2.56895	37.194	1.06944e-09	3.25199e-07
Terf2ip	4.64231	2.82898	37.1364	1.10151e-09	3.25199e-07
Gys1	4.08058	3.50811	36.6512	1.41275e-09	4.0164e-07
Churc1	4.08175	5.80904	36.541	1.49488e-09	4.0981e-07
Madd	4.52876	2.56135	35.756	2.23639e-09	5.91949e-07
Gm10457	4.65035	3.22864	35.5954	2.42865e-09	6.21411e-07
Trp53rkb	5.73614	1.60235	35.4241	2.65188e-09	6.56639e-07
5.tRNA716-SerGCT(+)	7.65696	0.963904	34.8234	3.6101e-09	8.65972e-07
9.tRNA1251-SerGCT(-)	4.81131	2.1674	33.9392	5.68607e-09	1.32261e-06
Ctf2	4.99487	1.90821	33.6463	6.61012e-09	1.49233e-06
Tyr	7.47176	0.968103	33.3061	7.87364e-09	1.7268e-06
Gm26782	4.91745	1.81543	32.4946	1.19523e-08	2.5485e-06
3.tRNA99-AsnGTT(+)	7.4294	0.785826	31.8585	1.65821e-08	3.4401e-06
Gm29681	4.6652	2.02255	31.7776	1.72877e-08	3.49212e-06
4930558N11Rik	4.61807	2.16869	31.7189	1.78181e-08	3.50697e-06
11.tRNA163-AsnGTT(+)	6.18003	1.16215	31.6602	1.83646e-08	3.52417e-06
13.tRNA1003-LeuTAA(-)	4.42688	2.31232	31.3693	2.13324e-08	3.99385e-06
Pola1	3.68927	4.06933	31.0366	2.53207e-08	4.62766e-06
Cep89	4.02885	2.74921	30.8846	2.73838e-08	4.88833e-06
Wdr47	3.99241	2.62051	30.7978	2.86368e-08	4.99582e-06
2810039B14Rik	7.3128	0.680526	30.6783	3.04555e-08	5.19503e-06
3.tRNA240-TyrGTA(+)	5.57302	1.30033	30.3968	3.52104e-08	5.87554e-06
Ccdc36	3.62088	3.90877	29.5793	5.3674e-08	8.65181e-06
13.tRNA992-SerAGA(-)	3.76218	3.63234	29.5639	5.4102e-08	8.65181e-06
Noa1	4.01436	2.29172	29.2285	6.43262e-08	1.00769e-05
Armc2	5.47425	1.25751	29.1754	6.61144e-08	1.01499e-05
Wars2	4.57267	1.94707	28.9257	7.5207e-08	1.13194e-05
18.tRNA740-AsnGTT(-)	4.61639	1.91205	28.4793	9.47048e-08	1.39799e-05
Gm49201	7.11198	0.529299	28.3636	1.00536e-07	1.45606e-05
4931414P19Rik	3.69366	3.07894	28.2759	1.05196e-07	1.47297e-05
8.tRNA1245-SerGCT(-)	4.66248	1.73659	28.2696	1.05541e-07	1.47297e-05
Gm15541	3.56722	3.21843	28.0799	1.16407e-07	1.5956e-05
Tbc1d7	3.9269	2.96959	27.9778	1.22713e-07	1.61485e-05
13.tRNA999-IleTAT(-)	3.90438	3.18566	27.9761	1.22825e-07	1.61485e-05
11.tRNA719-PheAAA(+)	4.63784	1.60198	27.9372	1.25314e-07	1.61485e-05
4931406C07Rik	3.77436	2.59783	27.9174	1.26603e-07	1.61485e-05
17.tRNA418-SerGCT(+)	4.96384	1.42702	27.8912	1.2833e-07	1.61485e-05
9.tRNA1375-SerGCT(-)	7.13445	0.493843	27.8281	1.32589e-07	1.64153e-05
7.tRNA1179-SerGCT(-)	4.27329	2.18873	27.7613	1.37243e-07	1.66815e-05
Tmem143	5.92904	0.912178	27.7355	1.39085e-07	1.66815e-05
Nmnat1	3.74513	3.14164	27.577	1.50964e-07	1.78277e-05
Gm43625	4.29936	1.8693	27.3629	1.68639e-07	1.96132e-05
3.tRNA893-PheAAA(-)	7.15485	0.501686	27.3044	1.73812e-07	1.99131e-05
6.tRNA1022-CysGCA(-)	6.9737	0.476354	26.6558	2.43125e-07	2.74445e-05
12.tRNA657-SerACT(-)	6.95611	0.415429	26.6138	2.48468e-07	2.76412e-05
18.tRNA785-SerGCT(-)	5.9567	0.729853	26.5058	2.6275e-07	2.88124e-05
7.tRNA945-SerGCT(-)	4.50816	1.59791	26.4608	2.68939e-07	2.90757e-05
4.tRNA1775-IleGAT(-)	5.32119	1.04338	26.2515	2.99721e-07	3.19536e-05
Mettl3	3.33222	3.50883	26.1729	3.1218e-07	3.2826e-05
4.tRNA322-SerGCT(+)	5.73683	0.796864	26.047	3.33198e-07	3.45626e-05
n-R5s152	4.09611	1.88106	25.868	3.65583e-07	3.74162e-05
Park2	3.38188	3.76424	25.3544	4.77074e-07	4.81844e-05
8.tRNA447-SerGCT(+)	6.92536	0.325583	25.261	5.00742e-07	4.99182e-05
7.tRNA263-SerGCT(+)	7.03514	0.387266	25.234	5.07784e-07	4.99712e-05
Kctd3	3.27865	3.54481	25.1644	5.26463e-07	5.04229e-05
Alpk2	4.07063	1.98718	25.1639	5.2659e-07	5.04229e-05
BC024386	4.90948	1.16471	25.1439	5.32082e-07	5.04229e-05
Gm15535	3.68336	2.95536	25.0784	5.5046e-07	5.15284e-05
Hip1	4.55423	1.44476	25.0487	5.58991e-07	5.16965e-05
Alox8	3.98739	1.91414	24.9833	5.78276e-07	5.28435e-05
2.tRNA422-SerGCT(+)	6.84152	0.288715	24.9035	6.02739e-07	5.4379e-05
Gm11497	4.38333	1.51608	24.8828	6.09249e-07	5.4379e-05
2.tRNA1158-SerGCT(-)	6.82416	0.28474	24.8125	6.3188e-07	5.57507e-05
3.tRNA284-ValCAC(+)	3.73893	5.20949	24.7315	6.59e-07	5.74827e-05
4933431E20Rik	4.7544	1.02805	24.6143	7.00293e-07	6.03983e-05
11.tRNA1078-SerGCT(+)	4.29503	1.65494	24.5645	7.18617e-07	6.07976e-05
Traf2	3.60252	2.91342	24.5588	7.20764e-07	6.07976e-05
Fam193a	3.27839	3.12837	24.4911	7.46535e-07	6.20749e-05
Gm9894	3.37986	3.54828	24.4769	7.52079e-07	6.20749e-05
Slamf1	3.78401	2.08936	24.3616	7.98455e-07	6.52015e-05
13.tRNA27-SerGCT(+)	6.69631	0.318739	24.3241	8.14138e-07	6.57823e-05
Washc4	3.10829	6.68414	24.2204	8.59167e-07	6.86976e-05
Atrip	3.27846	4.13882	23.9901	9.68328e-07	7.66277e-05
Parvb	4.54553	0.949227	23.9284	9.99881e-07	7.83172e-05
Gm17494	3.18445	5.06585	23.7982	1.06984e-06	8.26596e-05
Gm45833	3.26214	3.648	23.7856	1.07686e-06	8.26596e-05
9130230L23Rik	5.60797	0.603593	23.6878	1.13301e-06	8.61086e-05
Cnr2	4.82009	1.14369	23.6125	1.17822e-06	8.86671e-05
Gm17029	3.50984	2.50904	23.5772	1.20004e-06	8.9432e-05
6.tRNA508-SerGCT(+)	6.67804	0.238103	23.4619	1.27412e-06	9.40402e-05
12.tRNA341-SerGCT(+)	6.65221	0.184358	23.4123	1.30737e-06	9.52683e-05
1700120C14Rik	3.74178	2.0584	23.4003	1.31559e-06	9.52683e-05
Proser3	3.84745	1.89541	23.3421	1.35598e-06	9.66237e-05
2810403D21Rik	3.23024	3.74376	23.3372	1.35948e-06	9.66237e-05
4.tRNA1931-SerGCT(-)	3.57613	2.65253	23.0709	1.56139e-06	0.000108655
14.tRNA625-SerGCT(-)	6.58252	0.172209	23.0624	1.56825e-06	0.000108655
Gm12031	5.65729	0.513822	23.0588	1.57122e-06	0.000108655
6.tRNA751-AsnGTT(-)	5.57625	0.592078	22.9241	1.68528e-06	0.000115502
Tyk2	3.57953	2.09895	22.8729	1.73077e-06	0.00011757
Dclre1c	3.33723	2.669	22.7741	1.82204e-06	0.000122684
4930578M01Rik	5.02728	0.856217	22.7287	1.86562e-06	0.000124526
Dnajb14	3.00414	5.84137	22.616	1.97835e-06	0.000130912
2.tRNA197-SerGCT(+)	6.63984	0.115527	22.5779	2.01791e-06	0.00013226
11.tRNA8-AsnGTT(+)	4.70319	1.03327	22.5634	2.03318e-06	0.00013226
14.tRNA709-LeuTAG(-)	3.6127	2.1602	22.2964	2.33643e-06	0.00015071
Ttc25	3.69533	1.95858	22.2467	2.3977e-06	0.000153373
Paox	6.61615	0.0944951	22.1608	2.50747e-06	0.000159069
3.tRNA297-GlnCTG(+)	3.28606	2.79619	22.1384	2.53683e-06	0.000159612
4.tRNA232-SerGCT(+)	6.70606	0.146118	22.0813	2.61342e-06	0.000162564
3.tRNA678-SerGCT(-)	6.63263	0.092697	22.072	2.6261e-06	0.000162564
17.tRNA826-SerGCT(-)	4.72134	0.839637	21.7268	3.14373e-06	0.00019305
Gm15396	4.3628	1.17758	21.6867	3.21016e-06	0.000195565
Cyp4x1	5.37349	0.505263	21.6064	3.34725e-06	0.000201394
13.tRNA1010-LeuCAA(-)	3.07097	4.46244	21.5871	3.38122e-06	0.000201394
13.tRNA975-AlaAGC(-)	3.52633	2.06579	21.5852	3.38455e-06	0.000201394
Gm15950	6.48875	0.0343382	21.4484	3.63487e-06	0.000214625
2.tRNA1832-SerGCT(-)	3.4874	2.46972	21.401	3.72573e-06	0.000218154
11.tRNA1524-SerGCT(-)	3.60639	2.14766	21.3878	3.75148e-06	0.000218154
11.tRNA683-Undet???(+)	4.48726	1.14481	21.3709	3.78467e-06	0.000218429
Gm4767	4.2319	1.18123	21.296	3.93561e-06	0.000225446
Plk4	2.99629	3.32362	21.2331	4.06681e-06	0.000229967
Lrp5	3.1026	3.11818	21.2198	4.0952e-06	0.000229967
AC157554.1	6.45474	-0.0071321	21.2155	4.10441e-06	0.000229967
Tpd52	3.90761	1.61112	21.1782	4.18507e-06	0.000230728
5.tRNA410-SerGCT(+)	4.55924	0.981559	21.173	4.19634e-06	0.000230728
Tango2	3.49208	2.02173	21.1676	4.20817e-06	0.000230728
Elf5	6.40518	-0.00347783	21.1461	4.25577e-06	0.000231683
11.tRNA1369-Undet???(-)	6.55986	0.0376037	21.1145	4.32652e-06	0.000233876
2.tRNA1670-Undet???(-)	4.33055	1.18377	21.0948	4.37121e-06	0.000234639
Olfr918	4.83805	0.77827	21.0732	4.42063e-06	0.000235644
8.tRNA131-Undet???(+)	6.45987	0.0123497	21.0547	4.46358e-06	0.000236292
8.tRNA513-SerGCT(+)	4.28083	1.22041	21.0117	4.56488e-06	0.00024
Olfr889	3.04456	3.86268	20.9856	4.62738e-06	0.000241448
Gcn1l1	3.43962	2.09543	20.9741	4.65532e-06	0.000241448
15.tRNA850-SerGCT(-)	6.47034	-0.00760544	20.9273	4.77051e-06	0.000245761
Ahrr	6.35305	0.0105621	20.7113	5.33998e-06	0.000273265
Ptcra	3.07987	3.36668	20.6952	5.385e-06	0.000273743
Ythdc1	3.13991	2.59502	20.6704	5.45532e-06	0.000275494
11.tRNA756-SerGCT(+)	6.3836	-0.0587453	20.6185	5.60519e-06	0.000281212
Cd300a	4.31049	1.02465	20.5031	5.95338e-06	0.000296741
Hdac1	3.11778	2.95167	20.4832	6.01558e-06	0.000297548
13.tRNA89-LysTTT(+)	3.35993	2.3258	20.4732	6.04709e-06	0.000297548
AC163720.3	5.54807	0.330358	20.408	6.25673e-06	0.000305902
Slco2a1	4.16751	1.23213	20.3943	6.30174e-06	0.000306153
Gm28867	6.38887	-0.00875521	20.3401	6.48263e-06	0.00031296
Cfap45	5.29634	0.436144	20.2928	6.64487e-06	0.000318788
4.tRNA434-SerGCT(+)	3.41678	1.99731	20.227	6.87757e-06	0.000325765
Platr9	3.55972	1.89006	20.2126	6.92939e-06	0.000325765
3.tRNA424-SerGCT(+)	6.40914	-0.0218517	20.2119	6.93199e-06	0.000325765
15.tRNA853-Undet???(-)	6.28163	0.0209291	20.2042	6.96006e-06	0.000325765
5.tRNA524-SerGCT(+)	6.29052	-0.0987089	20.1839	7.03409e-06	0.000326037
Gm18492	6.6277	0.0923417	20.1794	7.05082e-06	0.000326037
Gm29683	6.33735	-0.104344	20.1092	7.31422e-06	0.000333048
1.tRNA602-Undet???(+)	4.72689	0.695407	20.1079	7.31927e-06	0.000333048
13.tRNA958-ThrAGT(-)	6.25618	-0.000819387	20.1044	7.33261e-06	0.000333048
5.tRNA598-SerGCT(+)	6.36601	-0.0922889	20.055	7.52458e-06	0.00033907
Gm10425	3.48166	1.93147	20.0477	7.55353e-06	0.00033907
4.tRNA1112-Undet???(-)	3.25947	2.62606	19.9675	7.87703e-06	0.000351536
5830444B04Rik	5.27655	0.380585	19.9441	7.97408e-06	0.00035381
17.tRNA1021-SerGCT(-)	4.59401	0.74773	19.8902	8.20191e-06	0.000361827
5.tRNA1040-SerGCT(-)	4.72347	0.622622	19.8205	8.50667e-06	0.000373127
Gm44777	4.41864	1.05672	19.7221	8.95607e-06	0.000388502
Gm27392	6.29265	-0.0477033	19.7181	8.97479e-06	0.000388502
Gm4419	2.7738	4.97851	19.7102	9.01171e-06	0.000388502
Car7	5.16531	0.347089	19.7001	9.05966e-06	0.000388502
5.tRNA636-SerGCT(+)	3.85108	1.34645	19.677	9.17e-06	0.000391049
Krt7	3.60252	1.74812	19.6114	9.48998e-06	0.000402459
11.tRNA1497-Undet???(-)	6.44201	-0.0472451	19.5977	9.55832e-06	0.00040313
Gm26772	4.03571	1.26475	19.5781	9.65699e-06	0.000405066
Aldh1a3	3.11212	2.64958	19.5663	9.71696e-06	0.000405366
7.tRNA211-Undet???(+)	3.96044	1.45876	19.5148	9.98228e-06	0.000414184
X.tRNA321-ArgCCT(+)	3.33669	2.43105	19.4733	1.02014e-05	0.000420999
1.tRNA1487-SerGCT(-)	4.09499	1.19286	19.4307	1.04317e-05	0.000423653
15.tRNA736-SerGCT(-)	4.83326	0.737714	19.4281	1.0446e-05	0.000423653
11.tRNA1406-SerGCT(-)	4.95188	0.54831	19.4273	1.04502e-05	0.000423653
6.tRNA1067-SerGCT(-)	4.0734	1.11038	19.4151	1.0517e-05	0.000423653
7.tRNA1275-SerGCT(-)	6.19835	0.00980993	19.4107	1.05416e-05	0.000423653
11.tRNA911-SerGCT(+)	6.18539	-0.0251297	19.3845	1.06871e-05	0.000427261
Fam98b	3.227	2.03296	19.2441	1.15024e-05	0.000457474
Gm26852	6.31586	-0.141822	19.1888	1.18408e-05	0.000468503
Gpr35	6.29553	-0.122925	19.0155	1.29658e-05	0.000509934
Clec2h	6.14351	-0.154387	19.0075	1.30207e-05	0.000509934
cluster429	2.86201	3.14208	18.8523	1.41241e-05	0.000550339
Pigv	4.7101	0.586942	18.7823	1.4652e-05	0.000568023
Gm25475	4.68816	0.521822	18.7353	1.50178e-05	0.000579278
BC051077	2.76185	5.12301	18.6629	1.55991e-05	0.000598693
Gm35021	6.26534	-0.182553	18.641	1.57794e-05	0.000602602
Hdac6	5.44489	0.144093	18.5798	1.62938e-05	0.000619164
AC140186.1	6.0857	-0.24682	18.5473	1.65742e-05	0.000626719
Gm45188	6.07885	-0.265936	18.4009	1.78977e-05	0.000673446
Fgd4	3.06592	2.80473	18.3585	1.83005e-05	0.000685242
Gm27399	3.14119	2.36656	18.344	1.84399e-05	0.000686441
6.tRNA342-SerACT(+)	6.15743	-0.250799	18.3321	1.85551e-05	0.000686441
Gm21781	3.06127	2.24005	18.3274	1.86008e-05	0.000686441
Man2b1	2.88119	2.89516	18.307	1.88011e-05	0.000690512
17.tRNA599-SerGCT(-)	3.92511	1.15175	18.28	1.90702e-05	0.000693624
Eapp	2.83904	4.02644	18.2778	1.90919e-05	0.000693624
X.tRNA404-SerACT(+)	4.04009	1.01645	18.2713	1.91569e-05	0.000693624
17.tRNA340-SerGCT(+)	3.4792	2.01226	18.2214	1.96652e-05	0.000708687
Gm16059	4.64156	0.522196	18.2114	1.97696e-05	0.00070912
Actg1	-3.53888	2.54946	18.1865	2.00296e-05	0.000713224
13.tRNA85-LeuCAA(+)	2.78617	7.04196	18.1827	2.00699e-05	0.000713224
BC028528	3.83213	1.16581	18.1672	2.02338e-05	0.000715735
Fbxl12os	3.19016	2.05974	18.134	2.05893e-05	0.000724972
A330069E16Rik	2.93507	3.41549	18.1027	2.09308e-05	0.000732066
3.tRNA964-SerGCT(-)	3.06595	2.08195	18.0981	2.09816e-05	0.000732066
15.tRNA395-SerGCT(+)	3.67896	1.29295	18.0411	2.1619e-05	0.000750893
Ccdc62	2.88875	2.50975	18.0152	2.19152e-05	0.000757754
10.tRNA805-SerGCT(-)	5.97287	-0.269522	17.9657	2.2492e-05	0.000774209
13.tRNA1002-IleAAT(-)	3.01613	2.54411	17.9569	2.25958e-05	0.00077431
Commd7	3.92263	1.18877	17.9383	2.28189e-05	0.000778478
Gm20465	6.13886	-0.267056	17.9269	2.29549e-05	0.000779655
Furin	3.09468	2.99921	17.9073	2.31927e-05	0.000784262
3.tRNA753-GlnCTG(-)	2.80298	5.52024	17.8688	2.36666e-05	0.000796777
13.tRNA981-IleTAT(-)	5.95482	-0.243515	17.8577	2.38056e-05	0.000796928
13.tRNA115-SerGCT(+)	6.07169	-0.177335	17.8518	2.38788e-05	0.000796928
Txndc16	3.96219	0.875765	17.8374	2.4061e-05	0.000799535
Gm43913	4.27155	0.616523	17.8264	2.42005e-05	0.000800704
13.tRNA303-SerGCT(+)	-5.13351	0.671878	17.8	2.45379e-05	0.000808382
18.tRNA573-SerGCT(-)	3.58367	1.40507	17.7314	2.54397e-05	0.000833959
Gm15859	6.05881	-0.302519	17.7245	2.55316e-05	0.000833959
Gm41300	6.02659	-0.303935	17.6955	2.59245e-05	0.000840852
11.tRNA1740-SerGCT(-)	6.0997	-0.266342	17.6884	2.60209e-05	0.000840852
1.tRNA1442-SerGCT(-)	4.75188	0.336395	17.6847	2.60712e-05	0.000840852
Unc13d	2.71213	4.2971	17.6658	2.63315e-05	0.000845508
Gm26730	3.90382	0.990934	17.6583	2.64359e-05	0.000845508
12.tRNA695-LysCTT(-)	5.94877	-0.33825	17.6345	2.67688e-05	0.000852604
Pcsk2	4.78088	0.331504	17.5972	2.72989e-05	0.000865895
17.tRNA380-SerGCT(+)	6.06408	-0.312314	17.5892	2.74134e-05	0.000865948
11.tRNA1840-SerGCT(-)	4.96943	0.152547	17.5701	2.76908e-05	0.000871124
7.tRNA975-SerGCT(-)	6.01541	-0.154441	17.5333	2.82322e-05	0.000884531
Gm44096	3.58126	1.45814	17.5083	2.86058e-05	0.000892595
Olfr655	4.60378	0.518601	17.4514	2.94752e-05	0.000915999
Trim30b	6.04032	-0.284811	17.4393	2.96621e-05	0.000918091
18.tRNA589-SerGCT(-)	5.9057	-0.325217	17.4263	2.9866e-05	0.000920688
Exoc1	2.7428	2.92655	17.3927	3.03994e-05	0.000933384
Hspa12b	3.5201	1.43794	17.3333	3.13641e-05	0.000959166
Mpv17l	2.66855	3.57209	17.3147	3.16722e-05	0.000964745
Galnt16	5.90774	-0.232843	17.2971	3.19681e-05	0.000968457
4.tRNA1629-SerGCT(-)	3.97171	0.962738	17.287	3.21378e-05	0.000968457
16.tRNA561-Undet???(-)	5.94942	-0.357299	17.2849	3.21726e-05	0.000968457
Lgi1	3.32214	1.57976	17.2547	3.26893e-05	0.000979275
Cpox	2.56797	4.13705	17.249	3.27871e-05	0.000979275
Eps8	-3.77298	2.20692	17.1933	3.37623e-05	0.00100449
9.tRNA973-AsnGTT(-)	5.86229	-0.381183	17.1833	3.39401e-05	0.00100588
X.tRNA602-SerGCT(-)	6.12646	-0.269195	17.1547	3.44559e-05	0.00101724
B230208H11Rik	5.86071	-0.329457	17.1071	3.53308e-05	0.00103908
Gm35206	5.99524	-0.343105	17.0815	3.58088e-05	0.00104912
Nlrc3	2.99588	2.25539	17.0592	3.62333e-05	0.00105752
AC155941.1	4.98678	0.118536	17.0474	3.64579e-05	0.00106004
Vmn1r1	5.91565	-0.398289	17.0136	3.71133e-05	0.00107503
9.tRNA720-Undet???(+)	5.87171	-0.396356	17.0007	3.73656e-05	0.00107826
7.tRNA1190-SerGCT(-)	5.85533	-0.375092	16.9868	3.76412e-05	0.00108215
5.tRNA1665-Undet???(-)	5.86153	-0.267166	16.9742	3.78921e-05	0.0010853
Fgfr1	2.96504	2.10386	16.9607	3.81613e-05	0.00108872
4.tRNA936-ArgCCT(+)	6.02254	-0.343887	16.9541	3.82954e-05	0.00108872
17.tRNA432-Undet???(+)	4.37966	0.451781	16.8942	3.95218e-05	0.00111944
18.tRNA478-SerGCT(-)	3.74522	1.18323	16.8621	4.01962e-05	0.00113436
Fam161b	3.75782	0.978689	16.8107	4.1299e-05	0.00115648
Yeats2	2.67653	2.93299	16.8052	4.14186e-05	0.00115648
Mfsd2b	4.86642	0.131071	16.8046	4.14321e-05	0.00115648
14.tRNA149-Undet???(+)	4.52704	0.443758	16.7198	4.33261e-05	0.00120497
Gm10876	6.05554	-0.314725	16.6944	4.39116e-05	0.00121684
Gm11613	5.85906	-0.430071	16.671	4.44553e-05	0.00122748
Ccz1	2.69016	2.76381	16.6499	4.4952e-05	0.00123674
Shcbp1	3.10358	2.1635	16.6197	4.5673e-05	0.00125209
5.tRNA383-ArgTCT(+)	5.89184	-0.424984	16.5653	4.70043e-05	0.00128126
10.tRNA1216-AsnGTT(-)	5.93236	-0.376047	16.5626	4.70707e-05	0.00128126
13.tRNA88-SerAGA(+)	2.67368	4.84524	16.5441	4.75315e-05	0.00128923
Uchl5	2.61341	4.2963	16.5181	4.81885e-05	0.0013009
Nfatc3	2.64488	3.24498	16.5137	4.83007e-05	0.0013009
Aktip	2.60398	4.44782	16.4983	4.86929e-05	0.00130688
Lrrc31	4.40469	0.356932	16.452	4.98967e-05	0.00133452
2.tRNA1461-SerGCT(-)	2.72877	4.59424	16.4362	5.03141e-05	0.00134101
2.tRNA72-Undet???(+)	5.86792	-0.426479	16.4291	5.05032e-05	0.00134139
8.tRNA668-SerGCT(+)	3.60925	1.11894	16.3832	5.17405e-05	0.00136952
Setd4	3.45991	1.67721	16.3502	5.26498e-05	0.0013888
D130062J10Rik	3.27112	1.55481	16.2932	5.42575e-05	0.0014263
Pramel6	5.86615	-0.438624	16.2546	5.53745e-05	0.00145029
4.tRNA837-SerGCT(+)	3.95025	0.681899	16.2487	5.55477e-05	0.00145029
1.tRNA1367-AsnGTT(-)	4.8023	0.090144	16.2241	5.62738e-05	0.00146426
1810013D15Rik	3.38074	1.42712	16.1701	5.79011e-05	0.00150152
Gm29761	5.82437	-0.46338	16.1344	5.90024e-05	0.00152492
Ppp1r16b	2.99326	1.90409	16.0981	6.01441e-05	0.00154922
8.tRNA641-SerGCT(+)	4.80642	0.0264514	16.0303	6.23359e-05	0.0016003
4.tRNA1412-SerACT(-)	4.37338	0.562512	15.993	6.35761e-05	0.0016267
1.tRNA18-AsnGTT(+)	3.80679	1.02683	15.963	6.45936e-05	0.00164724
4933434E20Rik	3.10034	2.2919	15.8997	6.6791e-05	0.00169764
C430014B12Rik	4.37686	0.337521	15.8919	6.70648e-05	0.00169897
Gm26549	4.07172	0.512111	15.8177	6.9748e-05	0.00176114
Rif1	-4.73296	0.855792	15.8074	7.01268e-05	0.00176394
n-R5s220	5.78995	-0.447077	15.8023	7.03188e-05	0.00176394
12.tRNA926-SerGCT(-)	3.56194	1.10721	15.7959	7.05541e-05	0.00176408
8.tRNA1344-Undet???(-)	3.9263	0.632125	15.7859	7.09278e-05	0.00176767
4833417C18Rik	4.15359	0.553765	15.7585	7.19632e-05	0.00178767
Clca3a1	4.26853	0.348717	15.7488	7.23346e-05	0.0017911
4.tRNA1554-SerGCT(-)	4.15307	0.533649	15.7281	7.31297e-05	0.00180496
Milr1	3.95705	0.607398	15.6679	7.54937e-05	0.00185734
1.tRNA1612-Undet???(-)	3.26153	1.49489	15.6476	7.63111e-05	0.00187145
Gm20274	5.73736	-0.521678	15.6053	7.80352e-05	0.00190764
Gm40893	5.85951	-0.43761	15.5903	7.86588e-05	0.00191678
Saysd1	3.53666	0.933679	15.5468	8.04861e-05	0.0019551
4933406B17Rik	5.62972	-0.54419	15.5089	8.21168e-05	0.00198842
1.tRNA737-SeCTCA(+)	5.66691	-0.559021	15.4849	8.31667e-05	0.00200751
Gm9920	5.59616	-0.463492	15.4168	8.62176e-05	0.00207463
5.tRNA543-SerGCT(+)	5.60535	-0.4977	15.3864	8.76177e-05	0.00210173
9.tRNA1111-AsnGTT(-)	4.80016	0.034029	15.3722	8.82783e-05	0.00211098
1700095J07Rik	4.77525	0.0236816	15.3464	8.94889e-05	0.00212774
Dlg4	2.98706	2.07542	15.3455	8.95336e-05	0.00212774
13.tRNA610-SerGCT(-)	4.37756	0.362284	15.3354	9.00152e-05	0.00212956
6.tRNA916-SerGCT(-)	5.57681	-0.571297	15.3322	9.01652e-05	0.00212956
Gnat1	3.30231	1.38714	15.2956	9.19298e-05	0.00216458
Arcn1	2.40395	4.53866	15.2893	9.22354e-05	0.00216513
17.tRNA935-SerGCT(-)	3.30779	1.47901	15.2564	9.38598e-05	0.00219655
16.tRNA315-IleAAT(+)	4.68276	-0.0394669	15.2005	9.66754e-05	0.00225556
Xaf1	2.8254	2.54717	15.0989	0.00010202	0.00237306
13.tRNA208-SerGCT(+)	4.26582	0.291943	15.081	0.000102996	0.00238851
13.tRNA988-SerGCT(-)	2.88272	2.0757	15.0589	0.00010421	0.00240939
6.tRNA533-SerGCT(+)	2.4753	5.07813	15.04	0.000105254	0.00242162
9.tRNA380-SerGCT(+)	3.92845	0.600954	15.038	0.00010537	0.00242162
11.tRNA1348-SerGCT(-)	3.19651	1.79001	15.0265	0.000106011	0.0024258
4.tRNA619-SerGCT(+)	4.32233	0.226411	15.0234	0.000106184	0.0024258
11.tRNA1535-Undet???(-)	4.34099	0.205715	14.9536	0.000110187	0.00250979
Myom2	3.73521	0.689526	14.9146	0.000112488	0.0025546
13.tRNA1008-ThrAGT(-)	2.49774	3.1667	14.9063	0.000112986	0.00255836
3.tRNA154-SerGCT(+)	4.67739	-0.0360522	14.8919	0.000113851	0.00257035
10.tRNA502-SerGCT(+)	5.54705	-0.626747	14.8346	0.000117365	0.00264191
15.tRNA594-Undet???(-)	2.90425	1.92409	14.8169	0.000118471	0.00265903
Eif4b	-3.07653	2.45296	14.7828	0.000120628	0.00269955
Gm15879	4.2122	0.219228	14.7538	0.000122504	0.00273354
Haus8	3.49901	0.965057	14.7231	0.000124509	0.00277024
6.tRNA108-SerGCT(+)	5.48462	-0.532304	14.7172	0.0001249	0.0027709
7.tRNA686-Undet???(+)	4.66655	-0.0260555	14.6949	0.000126391	0.0027959
A430110L20Rik	5.48256	-0.563072	14.6804	0.000127365	0.00280936
6.tRNA315-ArgTCT(+)	4.11264	0.258114	14.6547	0.000129114	0.00283445
Enah	2.5327	2.67637	14.6528	0.000129241	0.00283445
4.tRNA1622-TyrGTA(-)	4.2726	0.147428	14.6154	0.000131832	0.00288304
5.tRNA1467-SerGCT(-)	5.56648	-0.625793	14.5955	0.000133229	0.00290531
Grhl2	3.78497	0.537064	14.5617	0.000135643	0.00294957
Ncbp3	2.55564	3.48525	14.5413	0.000137123	0.00297333
Foxr1	4.63591	-0.00809664	14.5211	0.000138599	0.00299686
Uhrf1bp1	-4.38626	0.37809	14.4926	0.000140712	0.003034
Gm22662	4.99054	-0.243599	14.4734	0.000142154	0.0030565
Plekha3	2.44705	3.55232	14.4601	0.000143161	0.00306957
2010001K21Rik	5.43569	-0.625742	14.4496	0.000143961	0.00307813
Zfp316	4.74357	-0.199008	14.4214	0.00014613	0.00310883
Rbm5	2.70077	2.76494	14.4161	0.000146545	0.00310883
Cpne9	3.61918	0.727877	14.4152	0.000146612	0.00310883
10.tRNA880-SerGCT(-)	4.70194	-0.17494	14.4086	0.000147131	0.00311123
Coa4	3.49756	1.12495	14.3611	0.000150889	0.00318193
cluster2083	5.382	-0.658169	14.3466	0.000152056	0.00319776
T2	4.61057	0.0209433	14.3312	0.000153299	0.00320927
7.tRNA202-Undet???(+)	3.38202	0.998184	14.3295	0.000153439	0.00320927
Rab11fip4os1	5.46992	-0.641897	14.2828	0.000157297	0.00328101
Ociad2	3.03477	1.70471	14.2774	0.00015775	0.00328154
11.tRNA328-Undet???(+)	3.25081	1.24058	14.2436	0.000160606	0.00333193
15.tRNA125-SerGCT(+)	5.43312	-0.689212	14.2204	0.000162595	0.00336279
Dpep2	2.87528	2.38714	14.2138	0.000163169	0.00336279
Gm28447	5.43172	-0.694548	14.2111	0.000163408	0.00336279
Ripply3	3.53737	1.05372	14.1426	0.000169463	0.00347806
Hectd2os	4.68981	0.00434241	14.1031	0.00017306	0.00354242
9.tRNA575-ArgCCT(+)	4.58152	-0.0121984	14.0816	0.000175045	0.00357352
Tead2	4.01208	0.191818	14.0474	0.000178263	0.00362956
Ahcyl1	-3.86079	1.81459	14.0315	0.000179775	0.00364538
Oas1g	4.53704	-0.157482	14.0292	0.00017999	0.00364538
Gm47003	3.96147	0.341648	13.9934	0.000183454	0.00370577
Tmco3	2.30753	4.5001	13.9718	0.000185578	0.00373884
Gm35371	4.66181	-0.228602	13.9443	0.000188304	0.00378383
Pbld1	2.54729	2.44853	13.9163	0.000191135	0.00383069
Gm42829	4.49119	-0.121112	13.9058	0.000192205	0.0038421
n-R5s40	4.55955	-0.133907	13.8955	0.000193258	0.00384544
3.tRNA832-SerGCT(-)	5.31913	-0.674035	13.8909	0.000193735	0.00384544
Ppef2	4.19271	0.245671	13.8867	0.000194169	0.00384544
Gm16222	5.34105	-0.692951	13.8847	0.000194376	0.00384544
11.tRNA363-SerGCT(+)	5.39305	-0.697092	13.8032	0.000202994	0.00400439
Abhd12b	3.71867	0.516909	13.7989	0.000203454	0.00400439
Anapc16	2.58357	2.14734	13.7931	0.000204081	0.00400646
Cryba1	5.38928	-0.539461	13.7495	0.000208876	0.00409012
Psmb11	5.42426	-0.710191	13.7312	0.000210919	0.00411963
4.tRNA1247-GlyTCC(-)	3.61716	0.995137	13.6918	0.000215389	0.00419626
Cav1	-2.76929	2.59795	13.6578	0.000219333	0.00425283
2.tRNA1318-Undet???(-)	3.02909	1.47096	13.6572	0.000219401	0.00425283
2.tRNA1600-SerGCT(-)	4.5674	-0.0545571	13.644	0.000220942	0.00427192
Zfp709	3.81899	0.670398	13.6293	0.000222679	0.00429468
7.tRNA407-IleGAT(+)	5.27624	-0.768114	13.5799	0.000228623	0.00439826
Cep295	2.95584	1.45453	13.5627	0.000230725	0.00442761
Pnp	3.23251	1.22477	13.5259	0.000235291	0.00450397
Ddx5	-3.25726	2.53815	13.488	0.000240096	0.00458452
12.tRNA660-SerGCT(-)	3.6495	0.506476	13.4342	0.000247075	0.00470608
13.tRNA942-SerGCT(-)	2.52313	2.48473	13.4212	0.000248791	0.00472703
17.tRNA82-ProCGG(+)	2.34265	4.96266	13.4123	0.000249986	0.004738
Gm48610	2.32531	3.65762	13.3566	0.000257516	0.0048687
Gm28960	3.91905	0.169644	13.2755	0.00026889	0.00507125
Axl	-2.4232	3.001	13.2633	0.000270648	0.0050919
Hook2	3.80997	0.807043	13.2572	0.000271535	0.00509589
5.tRNA1936-SerGCT(-)	5.21417	-0.803054	13.2527	0.000272188	0.00509589
6.tRNA168-CysGCA(+)	5.26923	-0.790761	13.2382	0.000274302	0.00512298
Smc2	-4.96561	0.681838	13.2263	0.000276048	0.00514307
Gnptg	-5.19507	-0.827741	13.207	0.000278905	0.00518372
Tmem80	4.31006	-0.162905	13.1892	0.000281567	0.00522055
Ak9	5.28004	-0.770993	13.1762	0.000283533	0.00524434
13.tRNA365-SerACT(+)	5.19459	-0.790082	13.1364	0.000289619	0.00534403
13.tRNA315-SerGCT(+)	2.70737	1.83404	13.1316	0.000290364	0.00534492
Cic	-3.83044	0.441762	13.0845	0.000297757	0.0054679
13.tRNA704-AsnGTT(-)	5.17599	-0.818615	13.0664	0.000300643	0.00550772
10.tRNA125-SerGCT(+)	4.07951	0.0486832	13.0607	0.000301556	0.00551129
Cops8	-5.45888	0.468116	13.0551	0.00030246	0.00551468
11.tRNA789-Undet???(+)	5.24596	-0.796861	13.0295	0.00030663	0.00557747
X.tRNA219-SerGCT(+)	4.42805	-0.231737	12.9988	0.000311698	0.00565625
Mapk8	3.97719	1.08044	12.9575	0.000318638	0.00576855
16.tRNA349-SerGCT(+)	3.80401	0.205043	12.9528	0.000319436	0.00576939
Glb1l2	5.17633	-0.828706	12.9317	0.000323064	0.00582122
10.tRNA449-AsnGTT(+)	5.14915	-0.813747	12.9063	0.000327476	0.00586689
16.tRNA360-SerGCT(+)	2.99403	1.2125	12.906	0.00032753	0.00586689
6.tRNA1024-CysGCA(-)	5.13664	-0.773731	12.9039	0.000327892	0.00586689
Gm16555	5.12994	-0.74898	12.8931	0.000329799	0.0058873
4.tRNA33-SerGCT(+)	4.37275	-0.244838	12.867	0.000334428	0.00595607
Eif3f	-4.52698	0.795734	12.8557	0.000336454	0.00596978
8.tRNA1195-Undet???(-)	5.14846	-0.779471	12.85	0.000337482	0.00596978
cluster82	4.37549	-0.271182	12.8497	0.000337531	0.00596978
12.tRNA1008-SerACT(-)	5.28629	-0.784355	12.8398	0.000339326	0.00598774
Ptpra	3.40879	0.882336	12.833	0.000340554	0.00599562
14.tRNA823-SerGCT(-)	3.57054	0.815799	12.825	0.000342023	0.0060077
4.tRNA1203-SerGCT(-)	4.34341	-0.229689	12.8196	0.000343008	0.00601125
16.tRNA129-SerGCT(+)	5.40212	-0.706665	12.8003	0.000346568	0.00605981
Nanog	3.55443	0.545996	12.7666	0.000352866	0.00614756
1.tRNA1216-SerGCT(-)	5.19872	-0.824266	12.7649	0.000353189	0.00614756
Tead1	-3.07465	1.73762	12.7527	0.000355487	0.00616529
Papola	-3.84951	1.43503	12.7477	0.000356445	0.00616529
5.tRNA552-Undet???(+)	5.18658	-0.794312	12.7468	0.000356616	0.00616529
Nfatc2	3.58479	0.602462	12.7382	0.00035826	0.00617979
18.tRNA349-SerGCT(+)	2.44381	2.55005	12.7337	0.000359122	0.00618077
Usp19	3.08304	0.947408	12.7257	0.000360665	0.00619344
Gm48415	5.22491	-0.818731	12.6954	0.000366547	0.0062804
13.tRNA1014-SerGCT(-)	3.34662	0.651939	12.6847	0.000368664	0.0063026
Dhdh	2.33895	2.82152	12.6636	0.000372834	0.00635972
Trim6	3.41453	0.509574	12.6336	0.000378884	0.00644858
Brap	3.55585	0.594838	12.6099	0.000383707	0.00651622
Chrna1	2.30621	3.95553	12.6049	0.000384733	0.00651923
14.tRNA529-SerGCT(-)	2.6248	2.59196	12.5914	0.000387529	0.00655215
Arfgef1	2.83106	1.7248	12.5834	0.000389195	0.00656585
Tulp3	2.75161	1.602	12.5546	0.000395227	0.00665299
Rrm2b	3.27179	0.744649	12.5229	0.000401991	0.00675205
Fbf1	-4.26907	0.257057	12.5044	0.000405987	0.00680427
Nr6a1	3.3548	0.587681	12.4797	0.000411399	0.00687995
Gm25625	2.63226	1.99929	12.4679	0.000414008	0.00690854
1.tRNA387-LysCTT(+)	4.3343	-0.301869	12.4596	0.000415858	0.00692434
9.tRNA1196-SerGCT(-)	5.04701	-0.797433	12.4545	0.000416988	0.00692813
Apc2	5.12851	-0.86053	12.4404	0.000420138	0.0069654
X.tRNA693-SerGCT(-)	3.67271	0.224516	12.4209	0.000424566	0.00702365
5.tRNA474-SerGCT(+)	3.74922	0.296164	12.3742	0.000435307	0.00717966
Olfr1322	4.31473	-0.242069	12.3718	0.000435868	0.00717966
S100a6	-2.25766	3.80689	12.3401	0.000443322	0.0072862
Gm12971	5.04313	-0.843692	12.3363	0.000444234	0.0072862
3.tRNA759-SerGCT(-)	5.17617	-0.845314	12.3288	0.000446029	0.00730003
17.tRNA496-AsnGTT(+)	3.4802	0.570502	12.3182	0.000448555	0.00731392
Naip5	3.24735	0.812101	12.3148	0.000449381	0.00731392
18.tRNA797-SerGCT(-)	5.16427	-0.852477	12.3133	0.000449736	0.00731392
17.tRNA53-SerGCT(+)	5.05737	-0.831616	12.2958	0.000453972	0.00735529
Shroom1	4.10844	-0.0520326	12.2949	0.000454196	0.00735529
Rab33b	2.22717	3.25959	12.2647	0.000461616	0.00745972
Tapbpl	2.20058	3.46161	12.2042	0.000476814	0.00768225
Irak1	2.43442	2.70078	12.202	0.000477388	0.00768225
Dpysl3	-3.57639	0.846426	12.1932	0.000479647	0.00770244
18.tRNA468-Undet???(-)	5.00819	-0.887963	12.1856	0.000481597	0.00771762
18.tRNA323-SerGCT(+)	4.28915	-0.27934	12.1779	0.000483596	0.0077335
Slc35d2	4.84381	-0.353298	12.1734	0.000484751	0.00773376
Gm47551	2.14033	5.66034	12.1701	0.000485627	0.00773376
Akap2	-4.10282	0.603497	12.1578	0.000488826	0.00776858
7.tRNA444-SerGCT(+)	5.08252	-0.883114	12.1276	0.000496797	0.00787895
Tmem88b	4.38649	-0.186272	12.1233	0.000497948	0.00788092
9430015G10Rik	2.5605	1.60355	12.1188	0.000499171	0.00788403
Gm35339	5.09908	-0.879771	12.0928	0.000506164	0.00796859
Olfr803	4.34806	-0.267807	12.0912	0.000506601	0.00796859
Aldh16a1	4.25053	-0.303945	12.0868	0.000507809	0.00797126
Gm25072	2.32228	2.96067	12.0705	0.000512263	0.00802475
Sf3b6	-3.47363	0.772297	12.0576	0.000515827	0.00806412
Nfrkb	3.52581	0.370993	12.0216	0.000525868	0.00819751
7.tRNA427-SerGCT(+)	4.02398	0.0238444	12.0192	0.000526549	0.00819751
St6galnac4	4.79202	-0.659123	12.0123	0.000528493	0.00819751
1.tRNA1415-SerGCT(-)	5.12409	-0.873901	12.0119	0.000528631	0.00819751
Vwa7	4.98012	-0.909441	12.0034	0.000531026	0.00821806
8.tRNA236-SerGCT(+)	4.95891	-0.898592	11.9911	0.000534554	0.00825601
Gm37305	3.93778	-0.082809	11.9782	0.000538264	0.00829661
Gm31805	3.95929	0.0957046	11.9374	0.000550176	0.00846323
9.tRNA1238-SerGCT(-)	4.97852	-0.917652	11.9263	0.000553469	0.00849686
7.tRNA1156-AlaGGC(-)	4.03274	0.0635084	11.919	0.000555655	0.00851338
X.tRNA862-SerGCT(-)	2.61855	1.69091	11.9133	0.00055735	0.00852234
Mag	3.0451	1.17778	11.8716	0.000569977	0.00869809
13.tRNA107-TrpCCA(+)	2.83727	2.02256	11.8201	0.000585945	0.00892403
4.tRNA371-AsnGTT(+)	3.55474	0.180909	11.8096	0.000589246	0.00894807
Srebf2	2.15153	3.10523	11.8058	0.000590456	0.00894807
Ptges3l	2.42512	2.84387	11.804	0.000591021	0.00894807
Wls	-3.08169	1.99797	11.7909	0.000595211	0.00899378
13.tRNA974-ValAAC(-)	2.52417	1.99528	11.7742	0.000600575	0.00904702
Smpd4	3.04337	0.866926	11.7726	0.000601092	0.00904702
Fam102b	-3.59322	1.12483	11.7579	0.00060584	0.00910064
Gm26624	3.20331	0.875333	11.737	0.000612687	0.00917278
Pax3	4.98437	-0.934715	11.736	0.000613032	0.00917278
Trpm2	2.26455	3.01157	11.7285	0.000615495	0.00919172
Ripor2	5.19919	-0.815671	11.7234	0.00061719	0.00919912
5.tRNA1173-SerGCT(-)	4.98607	-0.922783	11.7149	0.000620004	0.00922316
2.tRNA416-ArgTCT(+)	4.93804	-0.936767	11.7069	0.000622696	0.0092453
Gm11346	3.48453	0.35145	11.7019	0.00062435	0.00925195
11.tRNA1421-SerGCT(-)	4.01822	-0.268078	11.6962	0.000626281	0.00926269
7.tRNA604-SerGCT(+)	4.01622	-0.149866	11.6878	0.000629099	0.00928647
Arhgap39	2.76485	2.59549	11.667	0.00063618	0.00937297
14.tRNA128-SerGCT(+)	3.62351	0.225984	11.6307	0.000648733	0.00953961
Mrpl33	-5.23023	0.0670691	11.618	0.000653179	0.00958552
8.tRNA688-SerGCT(+)	4.90461	-0.893376	11.6146	0.000654353	0.00958552
19.tRNA62-AlaAGC(+)	4.14106	-0.375085	11.6045	0.00065793	0.00961956
8.tRNA205-SerGCT(+)	4.95746	-0.948549	11.59	0.000663058	0.00967612
Smchd1	2.58913	2.07799	11.5819	0.000665985	0.00970038
13.tRNA971-TyrGTA(-)	4.20908	-0.451851	11.5636	0.000672573	0.00976861
12.tRNA262-SerGCT(+)	4.92325	-0.9136	11.5618	0.000673215	0.00976861
cluster2618	3.2535	0.560564	11.5493	0.000677762	0.00981604
7.tRNA336-SerGCT(+)	4.86799	-0.941279	11.5437	0.0006798	0.00982701
Ccdc114	3.46166	0.439593	11.5191	0.000688842	0.00993901
16.tRNA211-SerGCT(+)	4.97903	-0.945101	11.5126	0.000691248	0.00995501
Mtg2	2.79521	1.23609	11.5006	0.000695736	0.00999615
5.tRNA1687-SerGCT(-)	3.83298	-0.121717	11.4976	0.000696861	0.00999615
Ywhae	-2.62327	2.63723	11.4945	0.000698012	0.00999615
Gm21917	4.28484	-0.49342	11.4857	0.000701353	0.0100253
Gm47701	2.55022	2.11676	11.4486	0.000715465	0.0102064
D3Ertd254e	2.62012	1.47394	11.4455	0.000716684	0.0102064
Zfp287	4.13875	-0.3489	11.4159	0.000728194	0.0103511
6.tRNA618-GlyTCC(-)	2.23148	3.04665	11.4063	0.000731946	0.0103852
Gm11672	4.86321	-0.949521	11.4016	0.000733811	0.0103925
13.tRNA106-TyrGTA(+)	2.15363	3.28122	11.3956	0.00073619	0.0103951
4.tRNA400-SerGCT(+)	3.63064	0.205021	11.3943	0.000736707	0.0103951
Frrs1l	4.90533	-0.966725	11.3887	0.000738925	0.0104073
12.tRNA60-AlaAGC(+)	2.92253	1.44444	11.3831	0.000741162	0.0104197
Ddx52	-3.81736	0.580261	11.3688	0.000746879	0.0104809
13.tRNA83-LysTTT(+)	2.2697	3.88895	11.3625	0.000749419	0.0104973
Gm20768	2.77164	1.26319	11.2969	0.000776377	0.0108551
10.tRNA253-Undet???(+)	4.0619	-0.397596	11.2858	0.000781005	0.0109
R3hdm1	2.18867	3.44453	11.276	0.000785153	0.010938
5430421F17Rik	4.84744	-0.927337	11.2633	0.000790524	0.0109929
3.tRNA544-SerACT(-)	3.35391	0.385583	11.2574	0.000793046	0.011008
Ap1g1	2.98081	0.970456	11.2383	0.000801258	0.0111019
Wdr66	2.67259	1.38201	11.2107	0.00081329	0.0112287
Pramel4	3.75433	-0.127289	11.2106	0.000813331	0.0112287
Sult5a1	3.39828	0.312317	11.1814	0.000826193	0.0113775
3.tRNA757-AsnGTT(-)	2.40887	3.7433	11.1795	0.000827078	0.0113775
Lypd1	3.40894	0.602267	11.1338	0.000847702	0.0116277
Gm4294	-3.32475	0.456627	11.1296	0.000849624	0.0116277
8.tRNA451-SerGCT(+)	4.14567	-0.404355	11.1292	0.000849808	0.0116277
Pitpnm2os2	3.77677	-0.133514	11.1167	0.000855525	0.0116798
Gm28417	3.14297	1.10526	11.1143	0.000856664	0.0116798
D330041H03Rik	2.83047	1.213	11.1048	0.000861056	0.0117189
Gm36266	2.69533	1.28347	11.0887	0.000868532	0.0117942
Ube2b	-3.40479	0.668362	11.0853	0.00087017	0.0117942
Gm24048	2.64737	4.4541	11.0831	0.000871198	0.0117942
Eif1	-2.35977	3.01755	11.0767	0.000874211	0.0118142
Paics	-3.67281	1.34667	11.0547	0.000884648	0.0119342
4.tRNA1066-SerGCT(-)	2.4185	2.27486	11.0472	0.000888233	0.0119615
Siglec1	2.76316	1.17086	10.9954	0.000913404	0.012273
Ifngr1	3.17923	0.489136	10.993	0.000914558	0.012273
Man2a2	-2.86992	1.2153	10.9865	0.000917786	0.0122948
13.tRNA976-ValCAC(-)	3.83767	0.0306881	10.974	0.000923984	0.0123563
Ccnd3	2.39352	2.04371	10.9571	0.000932445	0.0124477
5.tRNA1650-GlyGCC(-)	4.8146	-0.913911	10.933	0.000944684	0.0125892
A430046D13Rik	4.09264	-0.469932	10.9145	0.000954136	0.0126517
Ltbp3	4.88179	-0.991924	10.9143	0.000954224	0.0126517
Mdfi	4.81185	-0.946818	10.9142	0.000954317	0.0126517
Slfn5	2.06788	4.65509	10.8971	0.000963164	0.0126982
Arhgef40	2.50158	2.1224	10.8958	0.000963811	0.0126982
4.tRNA421-SerGCT(+)	3.93399	-0.212105	10.8955	0.000963996	0.0126982
4.tRNA1145-AsnGTT(-)	3.69278	-0.0959369	10.8946	0.00096444	0.0126982
1.tRNA1041-SerGCT(-)	3.03765	0.79943	10.88	0.000972104	0.0127618
Gm17251	3.41826	0.312319	10.8785	0.000972888	0.0127618
Gfod2	2.19958	2.85352	10.8753	0.000974549	0.0127618
Sumf2	2.69534	1.15274	10.8727	0.000975926	0.0127618
Sbf2	-3.37298	0.995093	10.8371	0.000994853	0.0129872
cluster1650	4.01571	-0.444494	10.8301	0.00099862	0.0130143
Zfp11	3.68466	-0.123005	10.8232	0.00100237	0.0130411
Cox6c	-2.33054	2.55315	10.8191	0.00100459	0.0130477
Naip2	3.43774	0.270704	10.8098	0.00100962	0.013091
Gm9776	3.74059	-0.219027	10.8025	0.00101362	0.0131206
Gm35082	3.72658	-0.134211	10.7909	0.00102002	0.0131812
5830487J09Rik	2.47472	1.73223	10.787	0.00102216	0.0131867
12.tRNA665-SerGCT(-)	2.8644	1.14259	10.778	0.00102713	0.0132286
2.tRNA415-SerGCT(+)	3.26268	0.384178	10.768	0.00103272	0.0132783
Rnf168	3.0191	0.827033	10.7486	0.00104359	0.0133957
Gm40849	2.34842	3.30794	10.7358	0.00105081	0.0134657
1.tRNA820-SerACT(+)	3.2992	0.236048	10.709	0.00106614	0.0136395
1600020E01Rik	2.74031	1.12343	10.6977	0.00107269	0.0137005
Trim43b	3.70217	-0.230195	10.6636	0.00109265	0.0139322
Olfr95	4.01607	-0.458122	10.6498	0.0011008	0.0140129
11.tRNA137-SerGCT(+)	2.49091	1.71342	10.5891	0.00113758	0.014457
4732419C18Rik	3.45912	-0.0272394	10.5632	0.00115361	0.0145752
Agpat3	-3.70851	0.0931439	10.5624	0.0011541	0.0145752
Taok3	4.00529	0.605074	10.5622	0.00115427	0.0145752
Pde4c	3.47558	0.0461437	10.5614	0.00115474	0.0145752
2310022A10Rik	2.58358	1.33457	10.5588	0.00115637	0.0145752
Lrrc20	3.20127	0.453164	10.5372	0.00116995	0.0147222
6.tRNA724-SerACT(-)	2.51418	1.72891	10.5287	0.00117534	0.0147658
13.tRNA422-SerGCT(+)	3.32214	0.178964	10.5255	0.00117741	0.0147677
15.tRNA210-Undet???(+)	3.51704	0.166862	10.4831	0.00120471	0.0150854
C130013H08Rik	3.30233	0.491301	10.475	0.00121	0.015127
Chtf18	-3.82532	-0.20745	10.4625	0.00121824	0.0152052
Fastkd2	-4.52826	-0.0655293	10.4466	0.00122878	0.0153118
Nfkbil1	3.07922	0.438024	10.4382	0.00123439	0.0153568
13.tRNA965-ArgACG(-)	2.08611	2.72919	10.4265	0.00124219	0.0154289
Zfp202	3.63408	-0.251383	10.4221	0.00124515	0.0154407
16.tRNA701-SerACT(-)	3.25074	0.192993	10.4142	0.00125051	0.0154629
P4hb	-2.54009	2.44171	10.4135	0.00125097	0.0154629
B4galt5	-2.40002	2.59204	10.4097	0.00125356	0.01547
Gm26600	3.98433	-0.388394	10.3991	0.00126073	0.0155335
Ufd1	-3.62716	-0.0144114	10.3779	0.00127529	0.0156877
Slc2a3	3.57284	-0.0463018	10.3627	0.00128587	0.0157926
5.tRNA1877-SerGCT(-)	2.87244	0.86171	10.3472	0.00129674	0.0159006
Tet2	2.62651	1.15273	10.2897	0.00133777	0.0163776
Gnb2	-4.08543	-0.352844	10.2684	0.00135328	0.016541
Gpn1	2.62491	1.5303	10.2541	0.00136379	0.0166184
5.tRNA568-SerGCT(+)	3.60399	-0.243626	10.2539	0.00136394	0.0166184
Psmc6	-3.10361	1.49224	10.2232	0.00138684	0.0168706
13.tRNA72-ThrCGT(+)	2.68061	1.12593	10.209	0.00139759	0.0169745
Gm28437	-2.82803	1.62832	10.1863	0.00141489	0.0171575
Wasl	3.34022	0.773034	10.1672	0.00142965	0.0173091
Gm10801	3.13303	0.524121	10.141	0.00145009	0.0175042
Gtpbp4	2.25422	6.26173	10.1407	0.00145032	0.0175042
Gm15500	-2.44819	3.06959	10.1267	0.00146133	0.0176094
Mrps12	4.02502	-0.372493	10.1159	0.00146996	0.0176785
Lrrn4cl	3.08021	0.569903	10.1138	0.00147167	0.0176785
X.tRNA254-CysGCA(+)	2.52604	1.55968	10.0919	0.00148924	0.0178616
Epha3	3.94183	-0.63681	10.0873	0.00149292	0.0178777
Gm29480	4.33593	-0.569065	10.0625	0.00151318	0.0180922
Cep250	-3.82036	-0.155495	10.0541	0.00152007	0.0181463
Naa25	1.94682	3.37874	10.0496	0.00152381	0.0181627
Add1	-4.02859	0.36216	10.041	0.00153091	0.018219
Gm14391	-3.18079	1.05948	10.0276	0.00154213	0.0183242
Hipk1	-2.79289	1.51919	10.0137	0.00155384	0.0184347
Olfr847	3.86365	-0.585167	9.99938	0.00156593	0.0185495
Lpgat1	-2.82168	1.65402	9.97883	0.0015835	0.0187288
10.tRNA1107-SerGCT(-)	2.74674	1.2382	9.96001	0.00159977	0.0188921
4.tRNA29-SerGCT(+)	3.96013	-0.497848	9.95239	0.00160641	0.0189413
3110009E18Rik	3.92329	-0.535754	9.94486	0.00161299	0.0189774
Cryzl2	2.86585	0.750557	9.94324	0.00161441	0.0189774
Fancl	-5.03346	-0.973191	9.93564	0.00162109	0.0190267
Brms1l	3.11795	0.303577	9.91909	0.00163573	0.0191693
Snx13	-3.42291	0.261629	9.89249	0.00165955	0.0194187
3.tRNA989-ArgTCT(-)	2.73418	1.48852	9.88059	0.00167031	0.0195149
Dffb	3.13183	0.301531	9.87663	0.00167391	0.0195273
17.tRNA405-SerGCT(+)	3.36351	0.00384888	9.87362	0.00167665	0.0195295
13.tRNA994-GlnCTG(-)	2.21934	4.54264	9.85453	0.00169414	0.0197033
Lrrc2	3.5884	-0.258553	9.84597	0.00170204	0.0197653
Gja1	-2.31946	2.12578	9.83743	0.00170996	0.0198273
11.tRNA401-LeuTAG(+)	2.02407	4.30527	9.81995	0.00172629	0.0199865
C730034F03Rik	2.01691	5.15004	9.81613	0.00172987	0.0199978
Rsad1	4.13713	-0.710382	9.79729	0.0017477	0.0201161
Yes1	3.9434	-0.5162	9.79681	0.00174815	0.0201161
2.tRNA925-Undet???(+)	3.05258	0.371825	9.79491	0.00174996	0.0201161
9.tRNA621-Undet???(+)	3.85366	-0.575414	9.79424	0.0017506	0.0201161
Chuk	-4.00554	0.153738	9.78155	0.00176272	0.0202251
2.tRNA1838-SerACT(-)	3.78796	-0.376156	9.74308	0.00179999	0.0205968
6.tRNA218-SerGCT(+)	3.85672	-0.464866	9.74258	0.00180048	0.0205968
Teddm1b	2.57105	1.44397	9.73748	0.00180548	0.0206233
Asxl1	-3.36594	0.292875	9.73374	0.00180916	0.0206347
cluster620	3.35809	0.0309315	9.72594	0.00181685	0.0206916
Nsrp1	3.29119	0.0732273	9.70448	0.00183819	0.0209037
16.tRNA85-SerGCT(+)	3.53918	-0.27674	9.6946	0.00184811	0.0209853
cluster2021	2.92581	0.657452	9.69031	0.00185242	0.0210032
Gm48789	1.98439	3.63126	9.66152	0.00188168	0.0212845
Eif3e	-2.72667	2.24321	9.65857	0.0018847	0.0212845
Prr11	2.81645	1.23933	9.65775	0.00188555	0.0212845
Gm48336	2.93853	0.826293	9.65067	0.00189282	0.0213265
Gm9817	2.86468	0.440937	9.64873	0.00189483	0.0213265
Gmeb1	2.00273	2.63402	9.63601	0.00190799	0.0214432
Dct	3.18142	0.385558	9.62459	0.0019199	0.0215455
17.tRNA872-SerGCT(-)	2.98795	0.858811	9.62063	0.00192404	0.0215605
Rhou	-4.03514	-0.501467	9.60355	0.00194201	0.0217302
Zfp658	3.41879	-0.0554325	9.59442	0.0019517	0.0218067
Vps53	3.11463	0.663534	9.5882	0.00195832	0.0218489
Ctcfl	2.13674	2.01565	9.5576	0.00199123	0.0221839
Olfr90	3.83463	-0.689581	9.55292	0.00199632	0.0222083
Eif2s1	-4.33576	0.631566	9.53784	0.00201279	0.0223591
Slc12a7	3.31021	0.340125	9.53393	0.00201708	0.0223745
11.tRNA967-SerGCT(+)	3.78902	-0.657287	9.53013	0.00202126	0.0223885
Gm10778	3.83419	-0.716374	9.49741	0.00205762	0.0227583
Cars2	2.41881	1.6095	9.49295	0.00206263	0.022761
Foxm1	-2.96993	0.130976	9.49191	0.00206379	0.022761
Snhg14	2.71516	1.4398	9.46899	0.00208974	0.0230142
Gm16185	3.43213	0.0181803	9.46476	0.00209457	0.0230343
Poli	2.86421	0.401966	9.46152	0.00209827	0.023042
9.tRNA525-Undet???(+)	3.56883	-0.174503	9.45113	0.00211019	0.0231398
13.tRNA108-MetCAT(+)	2.02863	2.67949	9.44539	0.00211681	0.0231792
Bicd1	2.4888	1.15982	9.42061	0.0021456	0.023461
Gm11934	3.10602	0.242617	9.41566	0.0021514	0.0234781
12.tRNA422-SerGCT(+)	3.20981	0.233872	9.41406	0.00215328	0.0234781
Sned1	-2.83039	0.693523	9.39758	0.00217272	0.0236565
Iscu	2.62218	0.829866	9.38494	0.00218775	0.0237864
Snf8	1.87296	3.52014	9.35883	0.00221914	0.0240936
Npc2	2.95108	0.93278	9.34968	0.00223024	0.0241799
Nipbl	-3.34262	1.20553	9.34414	0.002237	0.0242189
2.tRNA554-AsnGTT(+)	3.5825	-0.362145	9.33428	0.00224906	0.0243152
5031439G07Rik	-3.68798	0.0829409	9.32964	0.00225477	0.0243427
1700088E04Rik	3.00813	0.529703	9.30662	0.00228327	0.0245987
Zfp607a	2.96775	0.649089	9.30532	0.00228489	0.0245987
14.tRNA28-AsnGTT(+)	3.47176	-0.213062	9.29473	0.00229815	0.0247067
Bcap29	-4.19155	-0.194778	9.28105	0.00231537	0.024857
Rilpl2	3.08148	0.266434	9.27555	0.00232233	0.0248969
Psmd13	-3.56797	0.16701	9.26127	0.0023405	0.0250568
Tln2	2.55369	0.834196	9.25058	0.00235421	0.0251314
D130007C19Rik	3.60554	-0.452407	9.24825	0.0023572	0.0251314
6.tRNA626-AsnGTT(-)	4.02598	-0.842581	9.24818	0.00235729	0.0251314
Ddx24	2.88715	1.05148	9.24042	0.0023673	0.0252031
13.tRNA993-AspGTC(-)	1.98015	5.49148	9.2268	0.00238499	0.0253562
Gm37850	3.47845	-0.378453	9.21624	0.00239877	0.0254674
Med16	3.3729	0.0174185	9.20222	0.00241722	0.0256279
Adck5	-3.36017	-0.214127	9.19291	0.00242954	0.025723
Dpysl2	-3.36944	0.86858	9.1724	0.00245692	0.025977
Ptma	-3.04675	1.71672	9.14544	0.00249339	0.0263256
Rpl22	-2.44739	2.08384	9.14297	0.00249675	0.0263256
12.tRNA169-SerGCT(+)	3.59859	-0.497413	9.13887	0.00250235	0.0263485
13.tRNA458-SerGCT(+)	3.43259	-0.275093	9.13416	0.00250881	0.0263803
Arhgap11a	-3.71081	0.3867	9.10947	0.00254289	0.0266902
Zfp426	2.96094	0.574458	9.10779	0.00254524	0.0266902
4.tRNA1420-SerACT(-)	3.33495	-0.239369	9.10259	0.00255248	0.0267297
1.tRNA1152-GlyGCC(-)	3.47194	-0.305832	9.09315	0.00256568	0.0268313
Zfp7	3.4276	0.53621	9.07028	0.00259798	0.0271164
15.tRNA183-AsnGTT(+)	2.95916	0.514937	9.06884	0.00260001	0.0271164
Gm10687	3.10991	0.102152	9.05604	0.00261829	0.02727
Gm28037	-3.31945	0.879845	9.0335	0.00265076	0.0275411
2700038G22Rik	3.19184	0.0984579	9.033	0.00265149	0.0275411
3.tRNA449-SerGCT(+)	3.66282	-0.479411	9.02131	0.0026685	0.0276802
Idh2	-4.01523	0.419391	9.00877	0.00268687	0.0278332
Paip2b	2.17854	1.88228	8.99539	0.00270661	0.0279999
Gm10287	3.25041	-0.0591314	8.99225	0.00271127	0.0280104
11.tRNA1027-SerACT(+)	3.42258	-0.337196	8.98209	0.00272639	0.0281287
Rnf150	2.9931	0.267548	8.97575	0.00273586	0.0281885
Tmem167	-3.21373	0.127316	8.96407	0.00275342	0.0283314
Atp6v0e2	2.4697	1.42803	8.94989	0.00277486	0.0285139
11.tRNA772-AsnGTT(+)	3.63832	-0.639204	8.93821	0.00279266	0.0286583
Medag	2.8997	0.389302	8.93329	0.00280019	0.0286629
4.tRNA1271-Undet???(-)	3.05075	0.0911926	8.93305	0.00280057	0.0286629
Cgref1	3.13495	-0.0379385	8.92665	0.00281039	0.0287251
Gm47469	2.90375	0.160593	8.89943	0.0028526	0.0291178
Nufip1	3.40111	0.194254	8.89116	0.00286555	0.0292111
Arl5c	2.11094	2.31782	8.87439	0.00289198	0.0294415
Gas2l3	2.69157	0.755045	8.85668	0.00292018	0.0296549
cluster1933	4.66454	-1.04929	8.85637	0.00292067	0.0296549
Dcaf8	-2.98963	0.779583	8.84297	0.0029422	0.029834
12.tRNA474-SerGCT(+)	2.90684	0.358689	8.83372	0.00295715	0.0299291
Gm47598	3.40439	-0.324963	8.83234	0.00295938	0.0299291
Pdzd2	3.07943	-0.0101947	8.81097	0.00299425	0.030242
Gaa	-3.44571	0.321029	8.80191	0.00300915	0.0303525
16.tRNA706-GlyGCC(-)	3.15835	-0.083642	8.79402	0.0030222	0.0304441
Aff4	-2.56506	1.74697	8.77658	0.00305122	0.0306962
10.tRNA313-SerGCT(+)	3.175	0.0712603	8.77161	0.00305956	0.0307397
Trim12a	3.22467	-0.273544	8.76654	0.00306808	0.030785
Thrap3	-3.33453	1.15794	8.7603	0.00307858	0.0308248
11.tRNA393-IleAAT(+)	1.86936	4.0969	8.75942	0.00308007	0.0308248
Cse1l	-3.77162	1.17872	8.73907	0.00311464	0.0311302
Srrm2	-2.62146	2.17356	8.71915	0.00314885	0.0314311
Tnks2	1.86893	2.93034	8.71502	0.003156	0.0314616
9.tRNA68-SerGCT(+)	3.66438	-0.761775	8.69782	0.0031859	0.0317046
Gm37963	3.63688	-0.706101	8.69626	0.00318863	0.0317046
4.tRNA844-AsnGTT(+)	3.16322	0.225024	8.66134	0.00325033	0.0322762
Lig1	-2.8304	0.513592	8.64373	0.0032819	0.0325476
Gm42702	3.15705	-0.213496	8.6349	0.00329784	0.0326635
Gm16702	1.99741	2.23579	8.62826	0.00330988	0.0327405
Dhx30	-2.41846	1.15913	8.62205	0.00332117	0.0328099
Ndrg1	-3.589	0.839396	8.60683	0.00334905	0.0330428
Neu3	3.33498	-0.320577	8.59978	0.00336203	0.0331283
6.tRNA1115-Undet???(-)	2.46569	0.897764	8.59619	0.00336866	0.0331511
8.tRNA792-Undet???(-)	3.32824	-0.0812915	8.59104	0.00337821	0.0332024
Gm17690	-2.8552	0.25703	8.57015	0.00341719	0.0335426
Senp6	-3.52595	0.160815	8.55722	0.00344154	0.033736
Tmem9	-3.78492	-0.241941	8.55503	0.00344568	0.033736
Exd1	2.54599	0.726245	8.54568	0.00346342	0.0338665
Vps39	-3.1561	0.0842816	8.54139	0.0034716	0.0338947
11.tRNA241-SerGCT(+)	3.72329	-0.627608	8.53954	0.00347514	0.0338947
Mrto4	-3.32496	0.592361	8.53703	0.00347992	0.0338983
Gm44200	3.69271	-0.495322	8.52598	0.00350113	0.0339712
Srcap	2.4068	1.02441	8.52473	0.00350353	0.0339712
Gm32004	2.75051	0.808644	8.52461	0.00350376	0.0339712
Ldha	-2.0404	3.06983	8.52391	0.0035051	0.0339712
Ptpn23	-3.28582	-0.239233	8.51395	0.00352433	0.0341086
14.tRNA502-SerGCT(-)	3.56856	-0.722325	8.5101	0.00353182	0.0341086
Tmem259	-3.79187	-0.195103	8.50968	0.00353261	0.0341086
4932438A13Rik	-1.89185	2.5194	8.48744	0.00357607	0.0344848
6.tRNA399-SerGCT(+)	3.3346	-0.344746	8.4842	0.00358245	0.034503
11.tRNA1631-GlyGCC(-)	3.5134	-0.428047	8.47716	0.00359634	0.0345934
Cyp2e1	3.31995	-0.396704	8.47127	0.00360799	0.0346579
Mrpl27	2.51194	0.757	8.46921	0.00361208	0.0346579
H2-T23	1.79677	4.3664	8.4592	0.00363202	0.0348058
10.tRNA695-Undet???(-)	2.7732	0.54489	8.45135	0.00364772	0.0349126
Abcf2	-3.50413	0.17075	8.44354	0.00366343	0.0350193
Fgfr1op2	-3.62018	0.468433	8.43824	0.00367411	0.0350777
4.tRNA240-SerGCT(+)	2.8639	0.382749	8.43548	0.00367969	0.0350874
Blcap	-3.39329	-0.446116	8.42641	0.00369811	0.0352192
4.tRNA307-CysGCA(+)	2.80998	0.425517	8.42195	0.00370718	0.0352619
Atp6ap1	-3.57547	-0.23523	8.40536	0.00374117	0.0355411
D11Wsu47e	3.68558	-0.456727	8.40158	0.00374896	0.0355711
15.tRNA869-SerGCT(-)	3.09999	-0.199872	8.38879	0.00377543	0.035778
Emc1	2.91787	0.388522	8.37607	0.00380194	0.0359557
Gm26947	2.35743	1.02582	8.3753	0.00380354	0.0359557
13.tRNA92-IleAAT(+)	1.84873	4.34798	8.36857	0.00381765	0.0360447
Exosc2	2.0926	2.54702	8.36511	0.00382492	0.0360689
Clpp	-3.49481	-0.0482488	8.35345	0.00384957	0.0362568
4.tRNA1814-GlyGCC(-)	3.13846	-0.0390429	8.35098	0.00385478	0.0362614
Magi1	-4.10149	-0.831493	8.3403	0.00387752	0.0364307
Npepps	2.39319	1.12057	8.32662	0.00390684	0.0366356
11.tRNA1907-SerGCT(-)	3.53052	-0.723158	8.3241	0.00391225	0.0366356
Cnga3	3.616	-0.682055	8.32345	0.00391365	0.0366356
12.tRNA912-SerGCT(-)	2.61948	0.552238	8.31815	0.00392509	0.036698
Dhx36	-3.20098	0.641603	8.31232	0.00393772	0.0367712
Abl2	-3.18703	1.15791	8.30737	0.00394846	0.0368267
Ankrd12	3.05032	0.949716	8.30003	0.00396444	0.0369135
Hdlbp	-2.17652	2.22138	8.29868	0.00396738	0.0369135
Pmf1	-3.82182	-0.948516	8.29614	0.00397295	0.0369205
10.tRNA500-SerACT(+)	3.26726	0.201747	8.27457	0.00402042	0.0373165
7.tRNA303-SerGCT(+)	3.31387	-0.331781	8.2657	0.00404011	0.037454
Dmtn	3.2467	-0.431251	8.25722	0.00405902	0.0375839
15.tRNA124-SerGCT(+)	3.32343	-0.361786	8.24689	0.00408219	0.0377529
Aaed1	2.18803	1.40702	8.2389	0.0041002	0.0378738
5830418P13Rik	3.53486	-0.750662	8.22862	0.00412349	0.0380432
Mcm3ap	-3.86133	-0.586878	8.22474	0.00413231	0.0380683
Tmem44	3.27132	-0.482217	8.22306	0.00413613	0.0380683
Birc3	2.94521	-0.0190771	8.20576	0.00417577	0.0383871
Olfr1392	3.5609	-0.738125	8.19838	0.00419278	0.0384933
Gm22993	3.08114	-0.153402	8.19514	0.00420028	0.0384933
4932422M17Rik	-3.54262	-0.73118	8.19423	0.00420237	0.0384933
9.tRNA1345-SerGCT(-)	3.5834	-0.695726	8.1725	0.00425304	0.0388667
5.tRNA1140-SerGCT(-)	3.25298	-0.458051	8.1724	0.00425326	0.0388667
Ctr9	-3.67592	0.0547828	8.14892	0.00430868	0.0393263
Map4k4	-2.72745	0.472279	8.14365	0.00432123	0.0393495
Gm2000	-3.05683	0.13307	8.14354	0.00432148	0.0393495
Olfr1423	2.26525	1.18921	8.12918	0.00435585	0.0396155
Stag1	-2.80413	0.747912	8.12703	0.00436102	0.0396156
13.tRNA105-GluTTC(+)	2.02806	2.79373	8.11876	0.00438094	0.0397172
A230083N12Rik	3.11007	0.0556802	8.1181	0.00438256	0.0397172
Shcbp1l	3.61432	-0.861578	8.10709	0.00440924	0.039876
Insr	-2.2999	1.31814	8.10659	0.00441046	0.039876
Sgpl1	2.10447	2.14077	8.10381	0.00441724	0.0398903
Gm40557	3.58887	-0.691543	8.09606	0.00443615	0.0399903
19.tRNA277-SerGCT(+)	2.41734	1.03256	8.09501	0.00443873	0.0399903
Bach1	-3.35149	-0.291262	8.08672	0.00445908	0.0401265
3.tRNA27-TyrGTA(+)	1.83249	3.92889	8.06694	0.00450802	0.0405194
Pde6g	2.76355	0.503091	8.06344	0.00451673	0.0405502
Ndufab1	2.29265	2.0041	8.05329	0.00454211	0.0407304
Hsp90ab1	-2.10725	3.18858	8.04978	0.00455092	0.0407618
Fam173b	2.13909	1.53574	8.0443	0.00456469	0.0408375
cluster623	2.51326	0.803949	8.02107	0.00462364	0.0413167
17.tRNA388-SerGCT(+)	3.25294	-0.400185	8.00557	0.00466337	0.0416233
H2-Q7	3.14124	-0.257048	8.00077	0.00467575	0.0416853
Rab11fip1	3.25612	0.119377	7.99011	0.00470336	0.0418828
Ubtf	-2.56948	0.888953	7.98444	0.0047181	0.0419654
Sfpq	-3.36885	0.657482	7.97862	0.00473329	0.0420518
Ptprs	-2.17304	1.72489	7.97521	0.00474223	0.0420825
Prdx5	-3.57298	-0.0142797	7.96925	0.00475787	0.0421726
Gm23119	-3.81738	-0.816747	7.95529	0.00479471	0.0424112
Ubxn1	-3.46431	0.0204211	7.95486	0.00479585	0.0424112
5.tRNA1430-Undet???(-)	3.50496	-0.77743	7.95159	0.00480452	0.042439
Dock7	2.59231	0.695581	7.94521	0.00482149	0.0425399
Hnrnpa0	-2.97042	0.692544	7.93166	0.00485771	0.0428103
Ubr5	-2.78471	1.78476	7.92539	0.00487457	0.042861
9.tRNA390-SerGCT(+)	2.38649	1.08634	7.92537	0.00487463	0.042861
11.tRNA205-GlyACC(+)	1.79048	4.69087	7.92011	0.00488882	0.0428909
X.tRNA143-SerGCT(+)	2.72286	0.443267	7.91997	0.0048892	0.0428909
4930404I05Rik	2.51437	0.47932	7.90131	0.00493989	0.0432861
Stk38	2.19377	1.74959	7.88978	0.00497149	0.0435133
Rnh1	-2.53089	0.957639	7.88628	0.00498113	0.043548
Zfp512b	-3.09432	-0.578004	7.87638	0.00500847	0.043705
Map2k7	-3.68543	-0.612648	7.87566	0.00501047	0.043705
Pld1	2.03432	1.59876	7.86987	0.00502651	0.0437951
Dgkz	-3.39566	-0.25034	7.86502	0.00504003	0.0438631
Ccdc153	3.07272	-0.222387	7.85089	0.00507957	0.0441571
Usp40	2.88114	0.376368	7.83503	0.00512433	0.0444959
Rhpn2	2.49652	0.64647	7.82808	0.00514407	0.0446169
Rnf7	-3.41222	0.22881	7.82183	0.0051619	0.044721
Ireb2	-3.32966	1.12375	7.81802	0.00517279	0.0447218
Tns3	-2.85422	0.489371	7.81632	0.00517765	0.0447218
Zbtb1	3.09916	0.103852	7.81529	0.00518061	0.0447218
Tpp1	-3.57411	-0.337049	7.81365	0.0051853	0.0447218
Tctn1	1.93916	2.33018	7.80772	0.00520234	0.0448184
Arf4	-3.04229	0.332848	7.77287	0.00530366	0.04564
Mfsd4a	-3.58278	-0.499492	7.7646	0.005328	0.0457981
Cherp	-4.02205	-0.0380195	7.74183	0.00539562	0.0463275
Vps35	-2.37174	2.59441	7.72534	0.00544512	0.0466787
Phactr4	-3.52178	-0.667319	7.72415	0.00544869	0.0466787
4.tRNA1288-SerGCT(-)	3.56978	-0.891403	7.71265	0.00548353	0.0469124
Zfp532	2.69048	0.428531	7.71095	0.00548869	0.0469124
Olfr796	2.80826	0.450812	7.7091	0.00549431	0.0469124
Vars	-2.39789	1.01671	7.70599	0.00550378	0.0469412
11.tRNA1309-SerGCT(-)	3.42487	-0.771082	7.70352	0.00551132	0.0469533
Eif4g1	-2.20085	1.90676	7.701	0.00551902	0.0469667
Arf5	-3.65198	-0.687009	7.69325	0.00554277	0.0470718
Pfkm	-3.20302	-0.631339	7.69183	0.00554714	0.0470718
Trim7	3.38647	-0.806411	7.69098	0.00554976	0.0470718
Prkca	-3.80707	0.959341	7.68887	0.00555624	0.0470747
Rtn2	2.51548	0.797664	7.6558	0.00565902	0.0478417
Polr1a	-3.30825	0.825915	7.65573	0.00565924	0.0478417
Acin1	-3.21197	0.496789	7.65157	0.0056723	0.0478994
7.tRNA149-SerGCT(+)	3.31242	-0.35807	7.64341	0.00569801	0.0480636
AW554918	-3.83211	-0.552666	7.63965	0.00570989	0.048111
Gm20634	-3.2501	-0.747791	7.63249	0.0057326	0.0482494
Xpo1	-2.45078	1.87146	7.63034	0.00573943	0.048254
1.tRNA618-SerGCT(+)	3.14149	0.182513	7.61863	0.00577685	0.0485154
Xab2	-3.32182	-0.296989	7.61355	0.00579314	0.0485991
cluster138	2.98783	-0.290721	7.61155	0.00579956	0.0485998
Pfdn5	-2.6854	0.488835	7.60631	0.00581644	0.0486881
3.tRNA287-GlyCCC(+)	2.501	0.807943	7.58433	0.00588779	0.0491781
3.tRNA755-GlyCCC(-)	2.501	0.807943	7.58433	0.00588779	0.0491781
Jakmip1	1.77097	3.56811	7.57607	0.00591483	0.0493319
Src	-3.22965	-0.283708	7.57478	0.00591906	0.0493319
Pten	-3.20879	0.853125	7.5714	0.00593017	0.0493709
4.tRNA249-SerGCT(+)	2.72209	0.413433	7.56657	0.00594608	0.0494498
Tspan33	3.46601	-0.743976	7.56407	0.00595433	0.0494647
Gm26764	2.51844	0.480645	7.55235	0.00599318	0.0497337
Arnt	-2.89543	0.931546	7.53125	0.00606378	0.0502652
Rep15	2.86132	-0.0334656	7.52257	0.00609306	0.0504534
Fry	2.64126	0.716472	7.51157	0.00613039	0.0507079
Smc3	-3.5003	0.475155	7.50362	0.00615752	0.0508774
Ralgps2	3.5944	-0.887274	7.49624	0.0061828	0.0510313
Sag	2.82048	0.0821317	7.4847	0.00622256	0.0512116
13.tRNA964-LeuCAG(-)	1.72607	4.3702	7.48456	0.00622302	0.0512116
Atp5e	-2.77661	0.122036	7.48409	0.00622465	0.0512116
Gm37245	3.13983	-0.471159	7.4777	0.00624677	0.051317
Itgb1	-2.12409	1.74289	7.47653	0.00625083	0.051317
Sirt1	2.31949	0.92964	7.45536	0.0063248	0.0518186
Etv5	-3.63175	-0.56149	7.45518	0.00632543	0.0518186
Slc44a1	-2.914	0.331137	7.43244	0.00640584	0.0524213
Nol9	2.53198	0.981881	7.4248	0.0064331	0.0525883
cluster2713	2.9759	-0.298539	7.41059	0.00648409	0.0529057
Lingo1	3.25039	-0.585654	7.41015	0.0064857	0.0529057
Inhbe	3.00709	-0.276672	7.40325	0.00651062	0.0530523
Emb	2.52025	0.450215	7.40112	0.00651832	0.0530523
Ttc14	-2.78046	0.759361	7.39944	0.00652441	0.0530523
Ebag9	-3.64057	-0.666963	7.39419	0.00654349	0.0531511
2010015M23Rik	2.65568	0.372551	7.36362	0.00665567	0.0540052
X.tRNA304-ThrGGT(+)	2.79713	0.0336836	7.35954	0.00667079	0.0540708
Mtdh	-1.83454	2.6488	7.35588	0.00668439	0.0541238
Wbp4	2.86978	0.606534	7.34837	0.00671236	0.054293
Casc4	2.15841	1.27489	7.33656	0.00675661	0.0545069
Mbtps2	-2.63236	0.373644	7.33622	0.0067579	0.0545069
Gm36186	3.18157	-0.437658	7.33563	0.0067601	0.0545069
Gm16157	3.27511	-0.540709	7.32818	0.00678816	0.0546757
Chtf8	-2.85422	0.395646	7.32536	0.00679885	0.0546787
13.tRNA77-GlyGCC(+)	2.53215	0.448201	7.32432	0.00680279	0.0546787
Arpc5l	1.68108	4.32031	7.3101	0.0068568	0.0550553
13.tRNA65-LeuCAA(+)	1.69978	7.09615	7.29971	0.00689659	0.0553169
Mindy1	-4.04983	-0.269284	7.28667	0.00694682	0.0556616
Rab31	-2.21556	1.50807	7.28267	0.00696228	0.0557273
Flnb	-3.05519	1.50362	7.2751	0.00699169	0.0559044
2.tRNA1437-SerGCT(-)	2.77749	0.120606	7.2732	0.00699908	0.0559053
Hells	2.16795	1.34999	7.26971	0.00701271	0.0559559
Ctdnep1	-2.8345	0.305967	7.26488	0.00703161	0.0560484
9.tRNA747-Undet???(+)	2.87362	-0.0428874	7.26017	0.00705006	0.0561372
Gm45184	2.4457	0.995799	7.22155	0.00720337	0.0572575
Chd4	-2.54246	1.21928	7.21982	0.0072103	0.0572575
Sptan1	-2.57863	1.71813	7.21911	0.00721313	0.0572575
Slc23a1	3.2807	-0.396621	7.21314	0.00723716	0.0573253
Psmd4	-2.43372	1.22337	7.21153	0.00724368	0.0573253
Smpd1	-3.32172	-0.447803	7.21143	0.00724407	0.0573253
Tyw1	2.44772	0.623419	7.20375	0.00727514	0.0574832
Mir15a	-3.23469	-0.440051	7.2028	0.00727901	0.0574832
Gm12953	1.69192	3.09099	7.19549	0.0073087	0.0576584
Tnfrsf1a	-3.28396	-0.328722	7.19094	0.00732726	0.0577454
Hnrnpul2	-2.71778	0.216619	7.16207	0.00744613	0.058622
5.tRNA244-SerGCT(+)	2.94712	0.193281	7.15789	0.00746348	0.0586984
14.tRNA192-TyrGTA(+)	1.67101	6.18623	7.14595	0.00751334	0.0590301
Dnm3os	-2.57465	0.280046	7.13091	0.00757663	0.0594665
Wsb1	-3.37043	0.585684	7.10871	0.00767103	0.0601459
Fam49b	-2.64222	0.50058	7.10612	0.00768214	0.0601715
Dgke	2.3079	0.766188	7.09721	0.00772042	0.0604097
Narfl	-4.02147	-0.8477	7.09004	0.00775136	0.0605901
cluster33	1.88768	1.98398	7.08486	0.0077738	0.0607037
4.tRNA857-SerGCT(+)	2.37099	0.801159	7.07719	0.00780711	0.0609018
Zscan20	2.89291	-0.347075	7.071	0.00783417	0.0610509
Harbi1	1.92527	2.00693	7.06855	0.00784488	0.0610723
Ddx17	-2.58715	2.28229	7.06607	0.00785574	0.0610949
Slc25a11	-3.03174	0.159941	7.06212	0.00787306	0.0611677
Dync1i2	2.35333	1.2073	7.05913	0.00788622	0.0611942
Cul5	-2.87537	0.626803	7.05772	0.00789242	0.0611942
11.tRNA1086-SerGCT(+)	2.76536	0.0494141	7.05491	0.00790482	0.0612284
15.tRNA549-AsnGTT(-)	3.32103	-0.814458	7.05162	0.00791934	0.0612791
Tmem70	3.00337	-0.0167595	7.04097	0.0079666	0.0615827
Ppfibp1	-2.83308	1.30939	7.03566	0.00799026	0.0617035
Zfp101	-3.31052	-0.663601	7.03085	0.00801173	0.061807
2.tRNA638-Undet???(+)	2.94066	-0.371674	7.01629	0.00807712	0.062249
Pofut2	-3.35168	-0.909156	7.00701	0.00811911	0.0625098
Gm27896	3.37474	-0.830667	6.99705	0.00816443	0.0627957
Hadhb	2.16757	1.6464	6.99012	0.00819609	0.0629761
Gm26737	2.98188	-0.447216	6.986	0.00821498	0.0630582
Tmem30c	3.36429	-0.793612	6.978	0.00825179	0.0632775
Ccser2	-3.16049	0.423889	6.97498	0.0082657	0.0633209
Gm6410	3.08769	-0.178511	6.97187	0.00828007	0.0633677
Ift140	-3.37587	-0.64469	6.95572	0.00835519	0.0638789
Klhdc10	-2.77154	1.12904	6.94689	0.00839651	0.0641288
Slc5a3	-1.92454	2.45155	6.94517	0.00840459	0.0641288
4.tRNA370-AsnGTT(+)	2.60649	0.769103	6.94067	0.00842574	0.0642264
Gm41318	3.42639	-0.744704	6.93836	0.00843666	0.0642458
Kri1	-2.79774	-0.222534	6.93082	0.00847228	0.0644532
Gm15965	2.49814	0.431652	6.92634	0.00849351	0.0645356
4.tRNA1916-SerGCT(-)	2.89831	-0.369147	6.92348	0.00850711	0.0645356
11.tRNA892-SerGCT(+)	3.14995	-0.626753	6.92323	0.00850834	0.0645356
Plxna1	-2.16971	1.26858	6.9158	0.00854374	0.0647401
1500004A13Rik	2.52814	0.292494	6.89772	0.00863056	0.0653335
4.tRNA328-SerGCT(+)	2.59989	0.244682	6.89308	0.00865302	0.065439
Polg2	2.55864	0.269137	6.8876	0.00867955	0.065575
17.tRNA846-SerGCT(-)	2.99464	-0.542157	6.87228	0.00875431	0.0660748
1.tRNA225-SerGCT(+)	3.00181	-0.580189	6.85516	0.00883857	0.0666452
11.tRNA826-SerGCT(+)	3.17333	-0.637122	6.84346	0.00889663	0.0670172
Gm47708	3.25203	-0.90737	6.8356	0.00893588	0.0672469
1.tRNA1437-Undet???(-)	3.38474	-0.762593	6.83187	0.00895456	0.0673214
6.tRNA815-SerGCT(-)	3.11869	-0.430882	6.82927	0.0089676	0.0673535
13.tRNA101-TyrGTA(+)	1.58583	3.69766	6.826	0.00898401	0.0674108
n-R5s197	2.37765	0.524303	6.82317	0.00899826	0.0674518
19.tRNA203-SerGCT(+)	3.00699	-0.508648	6.8183	0.00902285	0.0675701
Lztr1	1.60211	4.20469	6.81466	0.00904126	0.067642
2019-03-08	-2.68807	-0.0624361	6.80864	0.00907181	0.0677615
Atp13a2	2.35623	0.289719	6.80803	0.00907489	0.0677615
8.tRNA687-Undet???(+)	2.53218	0.473637	6.80169	0.00910717	0.0679364
16.tRNA308-Undet???(+)	2.91949	-0.505511	6.79925	0.00911962	0.0679633
Apopt1	2.36472	0.575667	6.79479	0.00914244	0.0680673
Rpl34	-2.35092	0.961526	6.78812	0.00917666	0.0682559
2810006K23Rik	2.88514	-0.0212456	6.78579	0.00918865	0.0682789
Hist1h3a	-2.16685	1.34141	6.78082	0.00921424	0.0683462
8.tRNA648-Undet???(+)	3.30465	-0.865642	6.77915	0.00922285	0.0683462
Matn2	2.48522	0.570647	6.77745	0.00923167	0.0683462
13.tRNA86-SerAGA(+)	1.74262	6.10725	6.77713	0.00923333	0.0683462
Sf3b2	-2.69466	0.601846	6.77032	0.00926864	0.0685415
Coro7	-3.44143	-0.327913	6.76118	0.00931619	0.0688268
Gm37612	3.00083	-0.549476	6.75452	0.00935107	0.0689645
Nprl2	-2.89884	-0.541826	6.75419	0.0093528	0.0689645
Ctsd	-3.48402	-0.643286	6.75186	0.009365	0.0689882
Abraxas1	-2.78784	-0.10988	6.74526	0.00939969	0.0691774
4933427D14Rik	-3.26201	-0.740711	6.73632	0.00944693	0.0694584
18.tRNA474-AsnGTT(-)	2.71404	-0.16052	6.72371	0.00951395	0.0698843
Itfg2	2.02275	1.1478	6.70808	0.00959772	0.0704322
X.tRNA465-SerGCT(+)	3.19064	-0.85987	6.69469	0.00967007	0.0708953
Rad21	-2.63881	1.91452	6.686	0.00971727	0.0711735
10.tRNA1335-SerGCT(-)	2.51089	0.310007	6.68391	0.0097287	0.0711892
Mzt1	-3.03117	-0.312049	6.67732	0.00976475	0.0713528
Rabgap1l	-3.17491	-0.216864	6.67642	0.00976964	0.0713528
Col6a3	-2.30326	1.61336	6.66117	0.00985364	0.0718979
Zfp324	-3.22359	-0.962521	6.65514	0.00988702	0.0720729
Spata2	-2.75889	-0.123068	6.65149	0.00990729	0.0721522
3.tRNA288-GlnTTG(+)	3.20349	-0.825695	6.64861	0.00992335	0.0722006
Gm1821	-2.27245	1.67739	6.64439	0.00994688	0.0722833
Pola2	2.2542	0.776939	6.64213	0.0099595	0.0722833
10.tRNA976-ArgGCG(-)	2.14707	1.13487	6.64151	0.00996296	0.0722833
5.tRNA1905-Undet???(-)	3.21102	-0.897956	6.62709	0.0100439	0.072762
1.tRNA70-SerGCT(+)	3.21571	-0.894411	6.62638	0.0100479	0.072762
Ogdh	-3.14951	0.219502	6.62421	0.0100602	0.0727822
Gm23766	1.79403	4.56308	6.60961	0.010143	0.0733122
Slc38a11	2.78731	-0.449997	6.5953	0.0102248	0.0738341
Mtpn	-2.6346	1.45897	6.57938	0.0103167	0.0744275
8.tRNA1189-AsnGTT(-)	2.81069	-0.304251	6.57473	0.0103436	0.0745519
Samd15	2.50138	0.230948	6.56496	0.0104006	0.0748924
Zfp292	-2.63018	0.731628	6.56153	0.0104206	0.0749661
Nploc4	-3.08757	-0.175111	6.55268	0.0104726	0.0752694
Zbed5	2.75864	-0.347618	6.54414	0.010523	0.0755609
Raly	-2.77683	0.634729	6.5413	0.0105398	0.0756108
Mtfmt	2.89882	-0.406182	6.53594	0.0105716	0.0757498
Ptk2	2.02955	2.49414	6.53471	0.0105789	0.0757498
Rai1	-2.96076	-0.422452	6.51316	0.0107079	0.0766019
Plekha2	-3.7073	-0.528176	6.49916	0.0107925	0.0771355
Sfxn4	2.37784	0.237894	6.49553	0.0108146	0.0772215
Twistnb	-3.34284	-0.612696	6.4918	0.0108373	0.0772922
Gm29562	-2.47242	0.541733	6.49059	0.0108447	0.0772922
B4galt7	3.14933	-0.21195	6.47245	0.0109559	0.0780128
Atp6v0b	-2.42086	0.615685	6.46932	0.0109753	0.078078
5.tRNA366-AsnGTT(+)	2.21583	0.884472	6.46634	0.0109937	0.0781364
Tmem106b	-2.82826	0.478933	6.45521	0.0110628	0.0785548
Mdp1	-2.74821	-0.34376	6.45215	0.0110818	0.0785774
11.tRNA1638-SerGCT(-)	2.97416	-0.476614	6.45141	0.0110864	0.0785774
13.tRNA82-MetCAT(+)	1.64025	5.9761	6.44858	0.0111041	0.0786301
Snhg11	2.49985	0.13545	6.44482	0.0111276	0.0787242
Rraga	-3.176	-0.0955595	6.44044	0.0111551	0.0788458
Cdk1	-2.60066	0.213048	6.41958	0.0112869	0.0797037
Rnf44	-3.39093	-0.7972	6.41618	0.0113085	0.0797834
Ptges2	-3.18016	-0.621916	6.4127	0.0113307	0.0798665
Suz12	-3.01934	1.4722	6.40204	0.0113989	0.0802737
3.tRNA286-GluTTC(+)	1.63013	3.70945	6.39629	0.0114359	0.080378
3.tRNA754-GluTTC(-)	1.63013	3.70945	6.39629	0.0114359	0.080378
Dusp3	-3.06436	-0.381625	6.3948	0.0114455	0.080378
Ccnb1	1.78325	2.29769	6.39178	0.011465	0.080378
1.tRNA1238-SerGCT(-)	2.7049	-0.1534	6.39161	0.0114661	0.080378
Ddit4	-3.22092	-0.462591	6.38215	0.0115274	0.0807338
15.tRNA410-SerGCT(+)	2.51326	-0.0240156	6.37238	0.011591	0.0810492
Xpnpep3	2.44884	0.295342	6.37199	0.0115935	0.0810492
Rad23a	-3.05007	0.0905529	6.36633	0.0116306	0.0812344
14.tRNA410-SerGCT(+)	2.75983	-0.00500893	6.35479	0.0117065	0.0816898
Ing4	2.43292	0.878727	6.34926	0.011743	0.0818704
Sat1	-3.04492	0.302758	6.34004	0.0118042	0.0822226
Znrd1	-3.17201	-0.92257	6.33466	0.0118401	0.0823503
4933439K11Rik	3.10627	-0.911088	6.33407	0.011844	0.0823503
Bbs4	2.29605	0.518772	6.33206	0.0118575	0.0823684
Klf6	-2.72258	0.326286	6.33047	0.0118681	0.0823684
Gmcl1	2.52261	1.26161	6.32119	0.0119304	0.0826674
Rps10	-1.59982	3.09654	6.31942	0.0119423	0.0826674
Zfyve9	-3.24474	0.102181	6.31924	0.0119435	0.0826674
Gm10030	2.03509	1.65175	6.30872	0.0120146	0.0830845
Hprt	-3.14253	-0.265758	6.30672	0.0120281	0.0831035
Clic1	-2.05048	1.08867	6.3021	0.0120595	0.0832452
Arl1	-2.99903	0.430393	6.29435	0.0121123	0.0835349
Aaas	-3.66751	-0.292744	6.29246	0.0121253	0.083549
Gart	-2.60209	0.430298	6.28907	0.0121485	0.0836337
Bpifc	2.89172	-0.613641	6.28427	0.0121814	0.0837854
cluster1741	3.10134	-0.944887	6.27864	0.0122202	0.0839768
1.tRNA1585-AsnGTT(-)	2.7021	-0.412672	6.27039	0.0122772	0.0842932
Gm26815	2.31547	0.205076	6.26622	0.0123061	0.0844163
Gm15598	3.02508	-0.676841	6.26196	0.0123358	0.0845441
Dusp6	-2.91719	-0.459713	6.253	0.0123983	0.0848968
Cyb5d2	2.57245	0.0903832	6.23846	0.0125005	0.0855202
Scyl3	2.8252	-0.129707	6.23596	0.0125182	0.0855297
3.tRNA849-SerGCT(-)	2.69756	-0.181784	6.23511	0.0125242	0.0855297
Zfp994	-3.19544	-0.711835	6.2284	0.0125717	0.0857782
13.tRNA972-TyrGTA(-)	1.5667	3.62668	6.22609	0.0125881	0.0858139
2.tRNA1012-SerGCT(+)	2.02829	1.14934	6.22186	0.0126183	0.0859429
Myh9	-1.81338	2.25045	6.21809	0.0126451	0.0859963
Slc39a9	-2.35569	0.645435	6.21376	0.0126761	0.0859963
Tmem127	-2.26137	0.598286	6.21372	0.0126764	0.0859963
Nudcd2	2.26944	0.659726	6.21311	0.0126808	0.0859963
Aqp9	3.13311	-0.801365	6.21292	0.0126821	0.0859963
Hlcs	1.87159	1.75324	6.19655	0.0128	0.0867191
Ssx2ip	-2.94635	-0.397607	6.1919	0.0128336	0.0867908
Coa3	-3.03984	-0.80523	6.19147	0.0128368	0.0867908
Supt7l	3.0777	-0.794395	6.1904	0.0128445	0.0867908
Cox7b	-2.50897	1.22328	6.18657	0.0128723	0.0868326
2.tRNA105-Undet???(+)	2.34868	0.631725	6.18644	0.0128733	0.0868326
13.tRNA93-ValAAC(+)	2.97648	-0.665397	6.17981	0.0129216	0.0870821
BC106179	3.07519	-0.926324	6.17565	0.0129521	0.0872105
Usp4	1.66405	2.06352	6.17015	0.0129924	0.0874052
4.tRNA646-SerGCT(+)	2.78681	-0.475908	6.15081	0.0131352	0.0882172
Nip7	1.85484	1.89866	6.15069	0.013136	0.0882172
15.tRNA842-IleGAT(-)	3.23837	-0.857811	6.14615	0.0131698	0.0883667
Gpr157	2.92528	-0.630085	6.14347	0.0131898	0.0884236
14.tRNA570-AsnGTT(-)	2.43996	0.216485	6.13626	0.0132437	0.0887077
Ctdsp2	-2.23391	0.911422	6.13105	0.0132828	0.0888916
13.tRNA959-MetCAT(-)	1.56899	4.02924	6.12652	0.0133169	0.0890421
Gm26916	2.52204	-0.03535	6.12351	0.0133396	0.0891162
Gm44617	2.79257	-0.561507	6.11549	0.0134002	0.0894437
Lmf2	-3.11755	-0.771694	6.10844	0.0134538	0.0896032
Rmi2	2.67115	-0.313536	6.10826	0.0134551	0.0896032
Gm25818	-2.86802	-0.74676	6.10773	0.0134592	0.0896032
Yae1d1	2.1645	0.697236	6.08973	0.013597	0.0904423
Ints5	-2.94462	-0.450294	6.08775	0.0136123	0.0904655
Capg	-3.18663	-0.553831	6.08562	0.0136287	0.0904723
Zbtb8os	1.91755	1.24181	6.08456	0.0136368	0.0904723
Hnrnpm	-2.56409	0.655982	6.07735	0.0136926	0.0907639
Gm9936	2.8168	-0.705351	6.07212	0.0137332	0.0909219
Foxj3	-2.54656	0.219331	6.07123	0.0137401	0.0909219
Slbp	2.06242	0.87615	6.06819	0.0137638	0.0909274
n-TStga1	1.6346	4.8306	6.06808	0.0137647	0.0909274
Usp5	-3.12196	-0.155207	6.06219	0.0138106	0.0911526
Gm49359	3.21792	-0.482468	6.05664	0.0138541	0.0913328
Rpl10a-ps1	-1.92307	2.45221	6.05567	0.0138617	0.0913328
3.tRNA932-SerGCT(-)	2.46514	0.329636	6.04392	0.0139543	0.0918376
1.tRNA546-SerGCT(+)	2.51744	-0.00862812	6.04291	0.0139623	0.0918376
Met	-1.93861	1.56877	6.03827	0.013999	0.0920003
Ap4e1	1.70662	1.84836	6.03416	0.0140316	0.0921359
2.tRNA299-AsnGTT(+)	2.95778	-0.592907	6.02793	0.0140812	0.0923825
Rpl28	-2.34357	0.928629	6.02177	0.0141304	0.0926262
Tbc1d14	-2.84478	-0.346673	6.01776	0.0141626	0.0927579
Dse	-2.66599	-0.347655	6.00808	0.0142405	0.0931884
Ikbip	-3.07059	-0.59535	5.99719	0.0143287	0.0936855
Pde3a	3.0539	-0.914599	5.99529	0.0143441	0.0937068
Elob	-2.8187	0.362262	5.98022	0.0144672	0.0944305
X.tRNA612-SerGCT(-)	2.581	-0.138846	5.97712	0.0144926	0.0945159
Atpaf2	2.94928	-0.51302	5.97196	0.0145351	0.0947126
2.tRNA185-Undet???(+)	2.7748	-0.690507	5.96829	0.0145654	0.0948296
BC004004	2.87074	-0.498851	5.95959	0.0146375	0.0952179
Crabp1	-2.0657	1.99099	5.95645	0.0146636	0.095307
Tinf2	2.53224	0.0371847	5.95371	0.0146864	0.0953745
Slc25a24	-2.67986	0.988642	5.94323	0.0147739	0.0958035
11.tRNA2022-AlaTGC(-)	1.52582	3.68854	5.94281	0.0147774	0.0958035
Tarsl2	2.45299	0.0327287	5.93916	0.014808	0.0959211
Tnfaip2	-3.16464	-0.208994	5.93688	0.0148273	0.0959647
6.tRNA1023-CysGCA(-)	2.60656	-0.240108	5.93192	0.014869	0.096083
H2afz	-1.78874	3.03331	5.93035	0.0148823	0.096083
Gm20337	2.74867	-0.483078	5.9291	0.0148929	0.096083
Snx8	-2.76017	-0.674617	5.92877	0.0148956	0.096083
Gm7882	2.50491	-0.266899	5.90994	0.0150557	0.09701
Dtnbp1	-2.95822	-0.439223	5.9089	0.0150646	0.09701
Git2	1.72828	1.8021	5.88557	0.0152654	0.0982208
Mcph1	-3.09634	-0.503829	5.88304	0.0152874	0.0982634
Prmt1	-2.45879	0.89467	5.88186	0.0152976	0.0982634
A730020E08Rik	2.2484	0.323703	5.87422	0.0153641	0.098608
Tmod3	2.14976	1.29054	5.86919	0.0154081	0.0988075
Gm44310	2.42755	0.105905	5.8624	0.0154677	0.0991071
Tctex1d2	-3.05056	-0.805262	5.8584	0.0155029	0.099217
Zmpste24	-2.19109	0.805463	5.85751	0.0155107	0.099217
Pde6h	2.46805	-0.0935983	5.84655	0.0156076	0.0997534
Khnyn	-2.47534	-0.0546364	5.84135	0.0156538	0.0999658
Trit1	-3.19657	-0.922366	5.83153	0.0157414	0.100442
Rint1	2.80132	-0.719101	5.82702	0.0157818	0.100616
3.tRNA93-ProAGG(+)	1.4957	4.54672	5.82295	0.0158184	0.100765
Gm12976	1.6369	2.3938	5.80749	0.015958	0.10157
Psmd14	-2.62701	0.442118	5.7995	0.0160307	0.101948
Entpd4b	2.81983	-0.839491	5.79668	0.0160565	0.102024
Gpx4	-2.36668	0.928814	5.79451	0.0160763	0.102024
Tmem129	-3.37339	-0.607264	5.79383	0.0160825	0.102024
Etfdh	2.51917	0.156819	5.78917	0.0161252	0.10221
Atr	2.26991	1.42169	5.78634	0.0161512	0.102222
Aarsd1	2.11772	0.918019	5.78607	0.0161536	0.102222
9330158H04Rik	2.88187	-0.548801	5.78284	0.0161834	0.102323
14.tRNA193-ProTGG(+)	1.56021	2.97977	5.78143	0.0161963	0.102323
13.tRNA984-SerCGA(-)	1.50672	7.52063	5.77983	0.0162111	0.102333
Haus4	-2.94588	-0.57461	5.77548	0.0162513	0.102418
Slc27a1	-2.01934	1.11464	5.77548	0.0162513	0.102418
Fbxw2	2.22753	0.942809	5.77168	0.0162864	0.102555
4.tRNA861-SerGCT(+)	2.45885	-0.214134	5.76458	0.0163524	0.102886
2500004C02Rik	2.52376	-0.0964136	5.76037	0.0163916	0.103048
Smc1a	-2.2409	0.870674	5.75516	0.0164403	0.10327
Tpmt	2.35562	0.140747	5.75204	0.0164696	0.103369
Gm13075	2.53417	-0.393489	5.73336	0.0166456	0.104388
Hist2h3c1	-2.60812	0.25118	5.72875	0.0166894	0.104578
Sh3bgrl	-2.58493	0.673511	5.72471	0.0167278	0.104733
Rhot1	1.64315	2.34555	5.72013	0.0167715	0.104921
Taf6	2.77966	0.326412	5.71721	0.0167994	0.104936
Synb	2.72061	-0.70372	5.71702	0.0168012	0.104936
7.tRNA637-SerGCT(+)	2.27294	1.23875	5.69506	0.0170127	0.10617
14.tRNA286-SerGCT(+)	2.50386	-0.00860113	5.68381	0.0171221	0.106766
Cct4	-1.97305	2.40151	5.6734	0.017224	0.107315
Dpf2	2.38662	0.186391	5.66715	0.0172855	0.107555
1110004F10Rik	-2.55674	0.367574	5.66663	0.0172906	0.107555
Tirap	2.41596	-0.00845799	5.66426	0.017314	0.10757
Luc7l3	-2.42428	0.89161	5.66231	0.0173333	0.10757
Tmem185a	-3.22901	-0.43831	5.66203	0.0173361	0.10757
Ticrr	1.91023	1.13056	5.66072	0.017349	0.10757
Gm49369	-3.0641	-0.961931	5.6572	0.0173838	0.107698
Smtn	-2.62651	-0.327183	5.65507	0.0174049	0.107742
Egln1	-2.75668	-0.614602	5.65219	0.0174336	0.107832
Rpl19	-1.51013	3.50734	5.64908	0.0174646	0.107937
11.tRNA1823-IleAAT(-)	1.55704	3.765	5.64272	0.017528	0.108242
Trim28	-1.98458	1.31261	5.6322	0.0176335	0.108722
Kif5b	-2.62611	0.665248	5.63215	0.017634	0.108722
Dennd5b	1.47124	3.3244	5.63041	0.0176515	0.108731
cluster2244	2.60155	-0.405431	5.62866	0.0176691	0.108731
8.tRNA357-SerGCT(+)	2.66783	-0.577204	5.62779	0.0176779	0.108731
Kantr	2.13056	1.07794	5.61195	0.0178384	0.10963
Smarcd2	-3.07077	-0.35206	5.60968	0.0178615	0.109684
Ift52	-2.74123	-0.548388	5.60147	0.0179454	0.110111
13.tRNA63-LeuAAG(+)	2.59189	-0.487527	5.59865	0.0179743	0.1102
6.tRNA1100-AsnATT(-)	2.76606	-0.694772	5.58914	0.0180721	0.110712
Ddx55	-3.01698	-0.924783	5.58408	0.0181245	0.110822
Ankhd1	2.18284	1.38677	5.58321	0.0181335	0.110822
Desi2	-2.29808	0.560664	5.58235	0.0181424	0.110822
Hist1h3c	-1.58953	2.35778	5.58058	0.0181607	0.110822
Phf8	-2.61605	-0.0307267	5.58043	0.0181623	0.110822
Sec13	-2.88537	0.425458	5.57728	0.0181949	0.11091
X.tRNA1005-SerGCT(-)	2.5821	-0.46396	5.57625	0.0182057	0.11091
Med25	2.46216	0.1341	5.57388	0.0182303	0.110972
10.tRNA90-GluCTC(+)	1.4117	8.11391	5.5711	0.0182593	0.11099
Neb	3.10891	-0.868081	5.57016	0.0182691	0.11099
8.tRNA892-GlyGCC(-)	1.81737	1.69059	5.56944	0.0182766	0.11099
Grin1	2.80307	-0.623971	5.56162	0.0183584	0.111386
cluster848	1.53329	3.30122	5.56043	0.0183709	0.111386
Trmt6	-2.7999	0.0689051	5.55562	0.0184215	0.111605
3.tRNA518-AsnGTT(+)	2.71275	-0.499915	5.55149	0.0184649	0.11178
1.tRNA707-AspGTC(+)	1.52886	3.76082	5.54953	0.0184856	0.111817
19.tRNA326-SerACT(+)	2.70914	-0.742328	5.54411	0.018543	0.111993
Recql	2.71143	-0.463482	5.54402	0.018544	0.111993
Cavin1	2.43665	1.52277	5.53442	0.0186459	0.11252
Mgat1	-2.76261	0.0562559	5.52622	0.0187335	0.11296
Zfp821	2.43297	-0.304081	5.52182	0.0187807	0.113156
Hnrnpa3	-2.06273	1.74702	5.51964	0.0188041	0.113181
Mettl4	-2.99478	-0.812165	5.51869	0.0188144	0.113181
Laptm4b	-2.64015	0.124463	5.51358	0.0188694	0.113364
cluster987	2.70085	-0.769456	5.51166	0.0188901	0.113364
Atf2	-3.12305	0.11525	5.51115	0.0188956	0.113364
Copz1	-2.19389	0.841916	5.51039	0.0189038	0.113364
1.tRNA1495-SerACT(-)	2.63669	-0.129019	5.50577	0.0189538	0.113575
18.tRNA278-SerGCT(+)	2.17556	0.241823	5.50378	0.0189754	0.113616
BC002059	-3.00962	-0.958128	5.49272	0.0190958	0.114248
Hmox1	2.83282	-0.016938	5.48608	0.0191685	0.114593
Baz1b	-2.61073	0.718883	5.47456	0.0192952	0.115261
Upf3a	1.91448	0.810209	5.47067	0.0193383	0.115428
Gm14443	-2.92777	-0.849861	5.46927	0.0193537	0.11543
Rbm34	2.69935	-0.49409	5.4609	0.0194466	0.115895
Spata7	2.33402	0.413467	5.4544	0.0195192	0.116237
Slc45a4	-2.6806	-0.645931	5.45172	0.0195491	0.116275
Etv1	-2.60923	-0.623409	5.45073	0.0195602	0.116275
Msmo1	1.62596	2.10822	5.4497	0.0195717	0.116275
Ccnk	-2.84026	-0.119064	5.44841	0.0195861	0.116275
Extl2	-2.64368	-0.702103	5.44631	0.0196097	0.116325
Tuba1c	-2.10608	1.03472	5.44073	0.0196725	0.116607
Mroh1	-2.33794	0.164025	5.43575	0.0197286	0.116802
Pdxk	-2.92779	-0.712766	5.43511	0.0197358	0.116802
Slc13a4	2.46606	-0.0868714	5.42905	0.0198044	0.117118
Wdr4	-2.66976	-0.516447	5.42036	0.0199033	0.117612
Dcbld2	1.7601	1.62055	5.41658	0.0199464	0.117776
Cd151	-2.49949	0.0770999	5.41392	0.0199769	0.117865
Tbk1	2.49445	0.929967	5.41064	0.0200144	0.117996
Rfc1	2.7131	0.440014	5.40143	0.0201203	0.118529
Gm42788	2.47953	-0.334097	5.3938	0.0202084	0.118957
Trim65	2.27757	0.345588	5.38998	0.0202527	0.119126
D6Wsu163e	1.51111	2.75446	5.38739	0.0202828	0.1192
Dpagt1	-2.86099	-0.730967	5.38497	0.0203109	0.1192
Med12l	-2.60639	-0.486215	5.38489	0.0203118	0.1192
13.tRNA111-MetCAT(+)	1.46071	5.6907	5.37856	0.0203857	0.119542
Gm9964	2.42645	-0.151946	5.37595	0.0204162	0.11963
9.tRNA268-SerGCT(+)	2.24078	0.414958	5.36572	0.0205363	0.120242
Fastk	-2.95482	-0.478589	5.35203	0.0206982	0.121097
Aamp	-2.45003	0.0467921	5.34494	0.0207825	0.121497
Wdsub1	-2.70572	-0.794395	5.34352	0.0207994	0.121504
Spast	2.37189	0.045921	5.33991	0.0208426	0.121663
Dopey2	2.49256	-0.331809	5.33755	0.0208708	0.121736
16.tRNA407-Undet???(-)	2.45857	-0.402204	5.32361	0.0210383	0.12262
Ngdn	-2.9554	-0.197782	5.32115	0.021068	0.1227
Psma3	-2.29555	0.0218535	5.3164	0.0211257	0.122917
Nadk	-2.30105	0.64171	5.31543	0.0211374	0.122917
Morc4	2.41651	-0.0279793	5.31375	0.0211578	0.122943
Uba3	-2.40391	0.804128	5.30917	0.0212135	0.123173
Pla2g4b	2.79001	-0.563512	5.30767	0.0212318	0.123177
12.tRNA356-Undet???(+)	2.10601	0.421294	5.30648	0.0212462	0.123177
Nr2c2	-2.3171	0.482162	5.29754	0.0213556	0.123643
Sh3pxd2b	-2.30485	0.619761	5.29727	0.0213589	0.123643
11.tRNA1821-SerGCT(-)	1.42681	4.81887	5.28772	0.0214763	0.124229
14.tRNA74-SerGCT(+)	2.7335	-0.673249	5.28579	0.0215001	0.124273
Patz1	-2.49534	-0.272748	5.28321	0.021532	0.124364
Arid1b	-2.25134	0.103441	5.28121	0.0215567	0.124413
E130309D02Rik	2.40938	-0.291243	5.27755	0.0216021	0.124505
Sdcbp	2.1788	1.24869	5.27731	0.0216051	0.124505
Phip	-1.99644	1.36084	5.27566	0.0216256	0.12453
Ttyh3	-2.6524	-0.634685	5.27253	0.0216644	0.12466
Stxbp2	2.32743	-0.152886	5.26151	0.0218021	0.125358
Nxf3	-3.17572	-0.291516	5.25582	0.0218735	0.125674
Pak2	1.46546	2.72163	5.25289	0.0219104	0.125717
Tmed5	1.54958	1.95556	5.2514	0.0219291	0.125717
Malat1	-1.686	5.46972	5.25133	0.02193	0.125717
Bbip1	1.80656	1.02559	5.24693	0.0219855	0.125941
Celf1	2.17265	0.85691	5.23794	0.0220995	0.126499
Hmgn2	-2.77873	-0.00534947	5.22975	0.0222038	0.127002
Mknk2	-2.84801	-0.529693	5.22329	0.0222864	0.127379
B230312C02Rik	2.02345	0.936462	5.22046	0.0223227	0.127492
Mrpl30	-2.78732	0.0606756	5.21301	0.0224185	0.127944
Trib3	-2.38122	0.70272	5.20895	0.0224708	0.128147
Fam120b	-2.91689	-0.342191	5.20586	0.0225109	0.12828
Cd63	-1.47513	2.76275	5.20359	0.0225403	0.128353
19.tRNA700-LysTTT(-)	2.42497	-0.12757	5.20105	0.0225732	0.128445
Slc7a14	1.77257	1.16454	5.19302	0.0226777	0.128944
Gm28778	-2.7854	-0.938675	5.18735	0.0227519	0.12927
Agbl2	2.6934	-0.693095	5.18513	0.022781	0.129339
Kpnb1	-1.74655	2.0984	5.18379	0.0227985	0.129343
Ubxn4	2.00447	0.615755	5.18124	0.022832	0.129431
Stard4	1.89673	0.905973	5.18005	0.0228476	0.129431
Pex2	-2.82269	-0.344027	5.17396	0.022928	0.12979
Spire1	-2.30937	0.0276434	5.14567	0.0233044	0.131823
Dennd4a	2.27442	1.20745	5.14377	0.0233299	0.131871
Rbm15b	-2.82638	-0.725693	5.14112	0.0233656	0.131975
Kdm5d	2.71505	-0.521938	5.13787	0.0234094	0.132125
11.tRNA211-SerGCT(+)	1.68953	1.57273	5.1308	0.0235049	0.132548
Trmt13	-2.58604	-0.578389	5.12828	0.023539	0.132548
Nptn	-2.77481	0.241391	5.12823	0.0235397	0.132548
Chek2	2.03106	0.58508	5.12723	0.0235533	0.132548
E2f1	-2.53966	-0.115488	5.12154	0.0236307	0.132886
12.tRNA275-SerGCT(+)	2.28769	-0.162681	5.11829	0.0236749	0.133037
Slc39a10	1.83774	1.34156	5.11613	0.0237044	0.133105
Drc3	2.67379	-0.790023	5.11042	0.0237825	0.133446
Gm26909	1.44645	2.59592	5.10615	0.0238412	0.133605
Helz2	2.59766	-0.112171	5.10582	0.0238457	0.133605
cluster2521	2.58416	-0.8056	5.10438	0.0238655	0.133619
Baiap2	-2.70714	-0.615682	5.09851	0.0239465	0.133974
Ppp4c	1.92613	1.39765	5.09641	0.0239754	0.13403
11.tRNA750-SerGCT(+)	2.02385	0.565595	5.09473	0.0239986	0.13403
13.tRNA1001-IleAAT(-)	1.6064	2.18718	5.09139	0.0240449	0.13403
Tomm20	-2.34042	1.46022	5.09094	0.0240511	0.13403
19.tRNA641-LysTTT(-)	1.4123	4.34074	5.09093	0.0240513	0.13403
Efcc1	2.66298	-0.773311	5.08943	0.0240722	0.13403
Rabggta	2.35272	-0.302608	5.08896	0.0240786	0.13403
Garnl3	2.2692	0.37119	5.08318	0.024159	0.13438
Dpy30	-2.37508	0.589336	5.07753	0.0242379	0.134721
3.tRNA29-AlaAGC(+)	1.68935	1.93104	5.06328	0.024438	0.135657
Cnot8	-2.75019	-0.000357336	5.06302	0.0244416	0.135657
Tsn	-1.96634	0.786459	5.05949	0.0244915	0.135836
Tmem39a	-2.77409	-0.435702	5.05745	0.0245203	0.135897
Phkg1	1.66514	1.46217	5.05432	0.0245646	0.136045
Rbm20	-2.88531	-0.413078	5.04755	0.0246608	0.136479
1.tRNA427-SerGCT(+)	2.51538	-0.60919	5.0381	0.0247957	0.137126
1.tRNA712-IleGAT(+)	2.91324	-1.00785	5.03449	0.0248474	0.137256
4.tRNA1209-SerGCT(-)	2.04762	0.44832	5.03397	0.0248548	0.137256
Bbs5	2.49152	-0.603994	5.02742	0.024949	0.137677
Kdm4a	-2.72651	-0.119307	5.01766	0.0250901	0.138356
10.tRNA757-SerGCT(-)	2.59782	-0.78937	5.01368	0.0251479	0.138575
Trim2	-2.7615	-0.67561	5.01232	0.0251675	0.138584
Glyr1	-2.74732	-0.148569	5.00367	0.0252936	0.139178
Lepr	2.49456	-0.570023	5.00085	0.0253348	0.139233
13.tRNA983-ThrAGT(-)	1.44145	3.12603	5.00051	0.0253399	0.139233
Sema4b	-2.53493	-0.358829	4.98453	0.025575	0.140382
Olfr1167	2.65602	-0.774011	4.98381	0.0255856	0.140382
cluster2571	2.56356	-0.799627	4.97918	0.0256541	0.140537
4.tRNA1791-GluCTC(-)	2.57783	-0.717051	4.97828	0.0256676	0.140537
Cyb5b	-1.9154	1.55657	4.9782	0.0256687	0.140537
Akr1b3	-2.13393	1.03126	4.97693	0.0256875	0.14054
5.tRNA666-SerGCT(+)	2.60769	-0.685298	4.97054	0.0257826	0.14096
8.tRNA54-SerGCT(+)	2.08556	0.457776	4.96903	0.0258051	0.140982
Rxrb	-2.62162	-0.802936	4.96154	0.0259172	0.141494
B230219D22Rik	-1.94645	1.38033	4.96009	0.0259389	0.141512
Gnas	-2.48034	1.20341	4.9517	0.026065	0.142095
Gm15168	2.54227	-0.863058	4.95052	0.0260829	0.142095
7.tRNA794-SerGCT(-)	2.08813	0.553074	4.94289	0.0261982	0.142559
Pcyt2	1.97544	0.329528	4.94243	0.0262052	0.142559
Il17rd	2.41402	-0.612588	4.94088	0.0262287	0.142586
Poldip2	2.09207	0.647525	4.93904	0.0262566	0.142637
Gm45509	2.5806	-0.0593503	4.93705	0.0262869	0.142701
Csnk2b	-2.52147	-0.426865	4.93579	0.026306	0.142703
Nasp	1.49689	2.39741	4.93017	0.0263917	0.142995
Tex261	1.85016	1.2549	4.9281	0.0264233	0.142995
Mrpl52	-2.80851	-0.793234	4.92758	0.0264314	0.142995
Eif3h	-1.89375	1.7455	4.92738	0.0264343	0.142995
Atp5h	-1.86671	1.91809	4.92209	0.0265154	0.143246
Frmd4a	-2.74732	0.176069	4.92192	0.0265181	0.143246
10.tRNA1201-SerGCT(-)	2.60209	-0.573527	4.91997	0.0265479	0.143307
Qsox2	-2.56199	-0.114115	4.9172	0.0265906	0.143436
Rps9	-1.40588	3.07821	4.91493	0.0266256	0.143524
N4bp1	-2.13445	0.582601	4.91229	0.0266662	0.143642
Gm20442	2.44761	-0.541848	4.90712	0.0267463	0.143972
Aplp2	-2.23653	0.432259	4.90211	0.026824	0.144289
18.tRNA361-Undet???(+)	2.60939	-0.80098	4.89928	0.0268679	0.144424
Slc35f5	-2.7752	-0.0388252	4.89669	0.0269082	0.14454
Gm23123	2.49054	-0.604701	4.89039	0.0270066	0.144967
7.tRNA1176-SerGCT(-)	2.75891	-0.464958	4.88432	0.0271016	0.145375
Dpm2	-2.74627	-0.816231	4.87735	0.0272114	0.145862
Coq10a	2.09493	0.375455	4.8698	0.0273306	0.146332
15.tRNA975-SerACT(-)	2.03958	0.138667	4.86939	0.0273372	0.146332
Aldoa	-1.49829	2.32548	4.86758	0.0273659	0.146384
9.tRNA1027-Undet???(-)	2.57908	-0.817088	4.86438	0.0274167	0.146553
Cflar	1.41008	3.08585	4.85817	0.0275156	0.146979
Mfap3	-2.38026	-0.136141	4.85252	0.0276058	0.147359
Ttyh1	2.60335	-0.777107	4.84959	0.0276528	0.147507
Col6a2	-2.10491	0.412653	4.84754	0.0276856	0.14758
Dctpp1	-2.73646	-0.468287	4.8357	0.0278763	0.148369
Emilin1	2.59465	-0.378485	4.83548	0.0278799	0.148369
Hnrnpu	-2.03259	2.38564	4.8341	0.0279023	0.148369
Ints10	-2.67467	-0.486243	4.83356	0.027911	0.148369
Timm44	-2.28755	0.229367	4.82589	0.0280354	0.148927
Anln	-2.62518	1.05467	4.81416	0.0282269	0.149841
Rbm3	-1.8347	1.54782	4.81278	0.0282495	0.149857
Nampt	-2.51853	0.625891	4.81151	0.0282702	0.149863
3.tRNA682-SerGCT(-)	2.11159	0.604045	4.80948	0.0283035	0.149936
Rpl15-ps3	-2.40723	0.514409	4.80421	0.0283903	0.150292
19.tRNA106-PheGAA(+)	1.38929	3.19326	4.80235	0.028421	0.150351
Zfp931	-2.2744	-0.389264	4.79894	0.0284772	0.150545
Brwd1	-2.83984	1.01634	4.78466	0.0287143	0.151694
15.tRNA602-SerGCT(-)	2.05466	0.565004	4.78158	0.0287658	0.151821
Nap1l1	-1.84285	1.78654	4.78049	0.0287839	0.151821
Slc25a39	-1.95939	1.4122	4.77966	0.0287978	0.151821
Slirp	-2.49267	-0.039412	4.77277	0.0289133	0.152326
Pbrm1	1.42833	2.39823	4.76427	0.0290564	0.152974
Magoh	-2.76398	-0.237979	4.75781	0.0291657	0.153445
B930036N10Rik	1.50867	2.7855	4.74722	0.0293457	0.154286
Trmt112	-2.51466	-0.39897	4.74132	0.0294465	0.154651
X.tRNA757-Undet???(-)	2.59851	-0.737195	4.73893	0.0294873	0.154651
Tfr2	2.46584	-0.519913	4.73875	0.0294906	0.154651
Zfand5	-2.64992	1.16605	4.73845	0.0294957	0.154651
Map3k7	-2.43658	0.140782	4.73674	0.029525	0.154699
Ralgapa1	-2.47301	0.399997	4.73485	0.0295574	0.154715
Wwc1	-2.81656	-0.522967	4.73421	0.0295684	0.154715
Wnt5a	-2.11982	0.124215	4.73155	0.0296142	0.154849
Thap1	2.34763	-0.377547	4.72316	0.0297591	0.155501
Pcf11	-2.34485	0.238025	4.71235	0.0299467	0.156375
Psat1	-1.65027	2.64648	4.69714	0.0302128	0.157589
Esyt2	-1.68876	1.48573	4.69643	0.0302253	0.157589
Ddx58	2.38594	-0.0118458	4.69555	0.0302409	0.157589
Cdk19	-2.32905	-0.0409924	4.69429	0.0302629	0.157597
Immp1l	-2.6848	-0.591757	4.69225	0.030299	0.157678
Ppan	1.65093	1.31005	4.6886	0.0303635	0.157902
Mfsd1	-2.25111	0.663424	4.68748	0.0303831	0.157902
Ptp4a3	2.49587	-0.905917	4.67836	0.0305449	0.158635
Pdp2	-2.77342	-0.922101	4.67555	0.0305949	0.158708
Map4k5	-2.69432	0.161432	4.67525	0.0306003	0.158708
Sars	-2.24285	1.57403	4.6595	0.0308822	0.160062
Tmem109	-2.6135	-0.229088	4.6501	0.0310517	0.160832
Slc25a15	-2.71645	-0.960841	4.64809	0.0310882	0.160912
cluster1521	1.78333	1.01251	4.64345	0.0311722	0.161239
Fmnl2	-2.34749	0.357494	4.63327	0.0313577	0.162089
Hist1h4i	1.52033	1.87106	4.62045	0.0315929	0.163195
Notch1	3.32757	-0.0349845	4.61373	0.0317171	0.163716
Hsbp1	-2.43091	-0.0828324	4.61268	0.0317365	0.163716
Lamp2	-1.82456	1.17175	4.60802	0.0318227	0.163926
Itch	1.58173	1.64857	4.60706	0.0318406	0.163926
Dtnb	2.09881	0.179125	4.60638	0.0318531	0.163926
Gm22692	2.0929	0.339881	4.60587	0.0318626	0.163926
Tle1	-2.62055	-0.74186	4.60291	0.0319177	0.164073
10.tRNA1083-SerGCT(-)	2.30201	-0.22885	4.60123	0.031949	0.164073
13.tRNA96-AlaAGC(+)	1.49796	2.08389	4.60089	0.0319554	0.164073
Fcgrt	2.16687	-0.151472	4.59728	0.0320228	0.164291
Smg1	1.69072	2.78628	4.59632	0.0320406	0.164291
Gm27754	2.49499	-0.879469	4.59199	0.0321217	0.164539
9.tRNA592-CysGCA(+)	1.55599	2.40953	4.59145	0.0321318	0.164539
Mllt6	-1.92382	0.727931	4.58616	0.0322312	0.164938
Zfp445	-2.57407	0.527986	4.58335	0.0322841	0.164998
13.tRNA60-PheGAA(+)	1.42	5.05952	4.58325	0.0322859	0.164998
13.tRNA103-LysCTT(+)	2.54273	-0.853149	4.58174	0.0323143	0.165001
Myof	-2.09951	1.65823	4.58094	0.0323295	0.165001
1.tRNA134-Undet???(+)	2.50304	-0.806527	4.57927	0.032361	0.165052
19.tRNA196-SerGCT(+)	2.1075	0.112815	4.57767	0.0323912	0.165096
Hist1h4b	-1.45943	2.234	4.57613	0.0324204	0.165135
Vps16	-2.59678	-0.139965	4.56972	0.0325419	0.165539
Idi1	-2.36244	-0.155924	4.56967	0.0325428	0.165539
5.tRNA161-SerGCT(+)	2.42195	-0.505333	4.5679	0.0325764	0.165545
Mgarp	2.61247	-0.807042	4.56667	0.0325999	0.165545
Ttc3	-1.70594	1.43301	4.56621	0.0326087	0.165545
Them4	-2.81561	-0.764231	4.56356	0.0326592	0.165692
1.tRNA307-SerGCT(+)	2.49536	-0.78693	4.55622	0.0327995	0.166294
Gm10647	2.18342	-0.367421	4.54563	0.0330028	0.167214
11.tRNA1817-GlnCTG(-)	1.30878	5.41479	4.53705	0.0331687	0.167883
14.tRNA737-AsnGTT(-)	2.24216	-0.479544	4.53655	0.0331785	0.167883
Leprot	-2.63109	-0.638653	4.52835	0.0333378	0.168476
Pstk	2.00368	0.441413	4.52825	0.0333396	0.168476
Gm21738	2.90254	0.0486622	4.52219	0.0334579	0.168954
AC158554.1	1.79856	1.08794	4.52115	0.0334783	0.168954
7.tRNA909-SerGCT(-)	2.32077	-0.361128	4.51889	0.0335225	0.169066
Snapc4	-2.21296	-0.0657803	4.51654	0.0335687	0.169188
Srp9	-2.34475	-0.341806	4.51206	0.0336566	0.16952
Inpp5b	-2.64611	-0.471778	4.50958	0.0337056	0.169655
1810014B01Rik	1.96426	0.161416	4.50343	0.0338269	0.170154
Sp1	-2.30882	1.15275	4.48638	0.0341659	0.171691
Ptp4a2	1.33035	3.17438	4.4854	0.0341855	0.171691
9330136K24Rik	2.36104	-0.361673	4.4847	0.0341995	0.171691
Eif5a	-1.94229	2.3903	4.47773	0.0343392	0.172247
Gm10800	1.54309	2.64988	4.47594	0.0343753	0.172247
Klhl24	2.90241	1.27275	4.47407	0.0344129	0.172247
Terf1	2.09702	0.386312	4.47368	0.0344208	0.172247
Gtf2e2	-2.6556	-0.7004	4.4736	0.0344225	0.172247
Ankib1	-2.01672	0.476792	4.4721	0.0344526	0.172286
Ipo11	-1.96797	0.756581	4.47013	0.0344924	0.172372
Dnajc3	2.48522	-0.132036	4.46829	0.0345296	0.172446
Tk1	-1.89662	1.01683	4.46644	0.034567	0.172521
Usp8	-2.67559	-0.32155	4.46503	0.0345955	0.17255
Cntnap2	2.42103	-0.872061	4.46272	0.0346424	0.172672
Gm40437	2.28825	-0.460983	4.45569	0.0347853	0.173186
S100a10	-1.66747	2.7798	4.45542	0.0347906	0.173186
11.tRNA516-SerGCT(+)	2.06609	-0.0152217	4.45225	0.0348553	0.173268
Tsr1	-2.28901	0.495552	4.45143	0.0348721	0.173268
Sf3a3	2.19976	0.617336	4.45115	0.0348777	0.173268
Sgk1	-1.87671	1.14886	4.45019	0.0348974	0.173268
Utp20	-1.81202	1.53748	4.44281	0.0350485	0.173906
Lsm8	-1.87989	0.249562	4.44012	0.0351037	0.174067
Ube2w	2.17687	0.317957	4.43681	0.0351719	0.174293
Pitpna	-2.67718	-0.0778315	4.43335	0.0352434	0.174534
Abl1	1.91029	0.977533	4.4295	0.0353229	0.174815
Cops3	1.77781	1.2162	4.42487	0.0354188	0.175177
Gas2l1	-2.40565	-0.129316	4.42201	0.0354783	0.175323
Gm45601	2.59528	-0.972414	4.42126	0.0354939	0.175323
Qser1	-2.78415	-0.320964	4.41703	0.0355819	0.175644
Rps25	-1.45666	2.13886	4.4119	0.035689	0.17606
X.tRNA478-Undet???(+)	2.16708	0.523423	4.40706	0.0357904	0.176416
Spred1	-2.10965	0.410043	4.40626	0.0358072	0.176416
Hint1	-1.9055	1.39677	4.40374	0.0358602	0.176512
Rpsa	-1.2726	5.4195	4.40315	0.0358727	0.176512
Ttll5	-2.73062	-0.930737	4.39859	0.0359687	0.176871
8.tRNA490-SerGCT(+)	2.06024	-0.124049	4.3966	0.0360106	0.176964
S100a4	-1.55046	2.60902	4.39474	0.0360499	0.177005
2019-03-07	-2.15539	0.678062	4.39403	0.036065	0.177005
Clcc1	-2.39995	-0.0360637	4.39088	0.0361317	0.177218
Sf3b4	-2.21155	0.538557	4.38423	0.036273	0.177729
15.tRNA667-SerGCT(-)	2.32931	-0.668539	4.3838	0.0362821	0.177729
4.tRNA120-SerACT(+)	2.31073	-0.489231	4.38018	0.0363591	0.17798
Kbtbd2	-2.27795	-0.0619571	4.37921	0.0363797	0.17798
Hist1h1c	-1.37179	2.44455	4.37356	0.0365007	0.178458
Gm44318	-2.30695	-0.28411	4.37166	0.0365414	0.178525
Erlin1	-2.01655	0.459248	4.36987	0.0365799	0.178525
Rnf207	2.55397	-0.847009	4.36966	0.0365842	0.178525
Nup43	-2.79378	-0.596877	4.36815	0.0366168	0.178571
Pck2	1.57151	1.55709	4.36609	0.0366611	0.178673
Aig1	1.94249	0.72616	4.35734	0.0368497	0.179479
Dennd1b	1.78066	1.11186	4.3554	0.0368918	0.17957
Aspm	-2.18569	0.521792	4.35111	0.0369849	0.179909
Hist1h2bf	-2.34917	0.361312	4.33405	0.0373574	0.181606
Tgfbr3	-1.71709	1.22954	4.32979	0.0374508	0.181944
Pomgnt1	1.88523	0.61147	4.32643	0.0375248	0.182189
Vcp	-1.60775	2.72989	4.32481	0.0375606	0.182247
16.tRNA161-SerGCT(+)	1.80179	0.467387	4.32164	0.0376306	0.182472
Plekha1	-3.15757	-0.685737	4.31882	0.037693	0.182659
Hist1h3h	-1.42934	2.3402	4.31107	0.0378652	0.183377
Ints3	1.81551	0.613716	4.304	0.0380228	0.184025
14.tRNA405-SerGCT(+)	2.41947	-0.83155	4.2938	0.0382517	0.185016
Peak1	-1.71558	1.44465	4.28879	0.0383646	0.185297
Ergic1	-1.96963	0.954757	4.2886	0.0383688	0.185297
Ewsr1	-2.3529	0.714253	4.28715	0.0384015	0.185297
6.tRNA21-SerGCT(+)	2.3752	-0.907683	4.28693	0.0384065	0.185297
Arih2	1.87026	0.502943	4.28334	0.0384877	0.185572
B4galt1	-1.88089	0.686238	4.27172	0.0387517	0.186728
9.tRNA350-SerGCT(+)	1.79566	1.0125	4.26296	0.038952	0.187576
5.tRNA740-SerGCT(+)	2.19287	-0.0880627	4.26015	0.0390164	0.187768
Hnrnph2	-2.44938	0.226512	4.25442	0.0391482	0.188272
Amot	-2.24196	0.322186	4.25202	0.0392037	0.188272
Sun2	-2.3626	-0.148787	4.25159	0.0392136	0.188272
Csnk2a1	-1.75505	1.62493	4.25134	0.0392193	0.188272
Lztfl1	-2.62463	-0.885142	4.24883	0.0392773	0.188433
Mrps17	-2.07151	0.29496	4.24446	0.0393785	0.1888
Gm7536	-1.70573	1.57455	4.24336	0.0394042	0.188806
Ctc1	2.77589	0.375588	4.24221	0.0394308	0.188815
Zcchc24	-2.30101	-0.251614	4.23812	0.039526	0.189077
6.tRNA157-CysGCA(+)	1.2924	3.29353	4.23774	0.0395348	0.189077
Gm26176	-2.30449	-0.72553	4.23569	0.0395824	0.189187
Pkn2	-1.98812	1.24562	4.21912	0.0399709	0.190925
Nckap1l	-2.19406	0.298299	4.21582	0.0400486	0.191177
Supt5	-2.21748	0.120245	4.21293	0.0401169	0.191384
13.tRNA990-SerAGA(-)	1.29291	4.91985	4.20526	0.0402989	0.192133
Gle1	-2.39108	-0.207219	4.20031	0.0404167	0.192408
Cog4	-2.35582	0.381637	4.20006	0.0404226	0.192408
Pdgfra	-1.63591	1.94828	4.19897	0.0404486	0.192408
Dync1li2	-2.68913	0.270397	4.19792	0.0404737	0.192408
Zfp410	1.29645	2.54918	4.19757	0.0404819	0.192408
Ran	-1.49531	2.95018	4.19358	0.0405774	0.192694
Tpr	-2.28925	1.03108	4.19296	0.0405922	0.192694
Oard1	-2.53897	-0.696418	4.19048	0.0406515	0.192738
Zc3h14	-2.02465	1.34013	4.19041	0.0406533	0.192738
13.tRNA100-IleAAT(+)	1.32706	6.64336	4.18942	0.0406769	0.192738
Dclre1b	2.39697	-0.720265	4.18683	0.0407391	0.192914
Itpr3	-2.08304	0.24886	4.18449	0.0407954	0.193062
Slc30a6	-2.25636	-0.433034	4.17092	0.0411235	0.194414
Hsp90b1	-1.46467	2.4785	4.17016	0.0411419	0.194414
2210420H20Rik	2.22096	-0.724165	4.16953	0.0411573	0.194414
7.tRNA554-SerGCT(+)	2.46535	-0.831368	4.16806	0.041193	0.194464
Clcn4	2.46246	-0.210122	4.16229	0.0413335	0.195007
Tomm6	-1.8591	0.671279	4.15214	0.041582	0.195881
8.tRNA510-SerGCT(+)	2.25919	-0.0274624	4.15178	0.0415907	0.195881
5.tRNA1000-SerGCT(+)	2.43544	-0.801581	4.15159	0.0415954	0.195881
cluster2989	1.52294	1.786	4.14684	0.0417122	0.196311
Stat3	2.16815	0.297212	4.14473	0.0417642	0.196435
Lgals3bp	2.431	0.0656316	4.14101	0.0418561	0.196619
Sft2d2	-2.03359	0.152487	4.14053	0.0418681	0.196619
Cab39l	-2.4873	-0.0706033	4.14004	0.0418801	0.196619
Setx	-1.98509	1.51526	4.13297	0.0420555	0.197322
Cog3	-2.58111	-0.582531	4.12647	0.0422172	0.197959
Tiparp	-2.51171	0.821792	4.12526	0.0422476	0.197973
Eif3c	-2.17298	2.17714	4.12404	0.042278	0.197973
Pdss2	2.15764	-0.391249	4.12304	0.0423031	0.197973
Rfc2	2.05687	0.596776	4.12223	0.0423234	0.197973
Hnrnph1	-1.59085	1.97409	4.12083	0.0423584	0.198016
Nup188	-2.00059	0.733534	4.11262	0.0425644	0.198859
Stxbp3	-2.61963	-0.685138	4.11147	0.0425934	0.198873
Fuk	2.36556	-0.940802	4.1076	0.042691	0.199207
Glud1	-2.23136	1.18723	4.10227	0.0428256	0.199714
13.tRNA968-IleAAT(-)	1.3206	2.95888	4.09981	0.0428881	0.199884
13.tRNA1000-PheGAA(-)	1.33813	4.20904	4.09279	0.0430664	0.200489
Plekho2	-2.40092	-0.581259	4.09264	0.0430702	0.200489
Sema5a	-1.54972	2.62044	4.08681	0.0432193	0.200974
B4gat1	-2.17242	-0.274569	4.08652	0.0432266	0.200974
Gm24187	-2.20573	1.33414	4.08362	0.0433007	0.201142
Gm26917	-1.19648	9.02273	4.08306	0.0433152	0.201142
Crat	-2.64718	-0.508038	4.08177	0.0433482	0.201173
Depdc5	2.3381	-0.322438	4.07968	0.0434019	0.201301
Cenpe	-2.2682	0.479885	4.07641	0.043486	0.201569
Col8a1	-2.11647	-0.0299142	4.07207	0.0435978	0.201913
6.tRNA1007-CysGCA(-)	1.98019	0.349048	4.07149	0.0436128	0.201913
Mea1	-2.55577	-1.00639	4.06158	0.0438693	0.202978
Cmip	2.35128	-0.789047	4.05737	0.0439789	0.203363
Csdc2	2.39813	-0.858324	4.05005	0.0441699	0.204033
Stoml2	-2.50953	-0.753349	4.04978	0.044177	0.204033
Parp3	-2.0059	-0.0800387	4.04264	0.0443644	0.204644
Parp2	-2.39152	-0.352914	4.04209	0.0443789	0.204644
12.tRNA988-SerGCT(-)	2.41254	-0.548733	4.0414	0.0443969	0.204644
Pts	1.46399	1.70698	4.04068	0.0444159	0.204644
11.tRNA791-CysGCA(+)	1.23971	4.90873	4.03169	0.0446532	0.205497
Cir1	-2.50981	-0.704683	4.03102	0.0446708	0.205497
11.tRNA1639-SerGCT(-)	2.35898	-0.862185	4.03062	0.0446815	0.205497
Dnajc13	-2.26063	1.00541	4.02879	0.0447299	0.205597
Dgka	1.43282	1.80451	4.02471	0.0448384	0.205972
Cdkn1a	-2.66492	-0.626445	4.02231	0.044902	0.206141
Zfp871	-1.7491	1.0226	4.01925	0.0449837	0.206393
Gm39459	2.57353	-0.479442	4.01708	0.0450417	0.206535
Gm12705	2.33044	-0.810446	4.01291	0.0451531	0.206829
Rasal2	-2.25952	-0.351469	4.01215	0.0451735	0.206829
Poldip3	-1.89955	0.863895	4.01166	0.0451867	0.206829
Gm28578	2.13772	-0.544733	4.00765	0.0452943	0.207198
Atg4b	2.08191	0.176401	3.99693	0.0455833	0.208302
11.tRNA399-ThrAGT(+)	1.21765	6.62951	3.99669	0.0455897	0.208302
Tada3	-2.53143	-0.8508	3.98901	0.0457981	0.209037
Gm38973	2.27614	-0.820908	3.98775	0.0458323	0.209037
19.tRNA694-SerGCT(-)	2.21342	-0.492991	3.98732	0.0458441	0.209037
Ppp1r10	-2.01357	0.227939	3.98647	0.0458671	0.209037
Hcfc1	-2.53357	0.184204	3.98386	0.0459383	0.209037
1.tRNA1192-LysTTT(-)	1.34148	3.4473	3.98381	0.0459395	0.209037
13.tRNA87-GlnCTG(+)	1.28424	6.3659	3.98374	0.0459414	0.209037
Mecp2	-2.32551	-0.0594195	3.98207	0.0459871	0.209122
Qtrt1	-2.303	-0.772756	3.97729	0.0461177	0.209591
Pcdh19	-1.53237	1.38904	3.97149	0.0462769	0.21019
Nudt14	-2.49043	-0.774479	3.96946	0.0463326	0.210319
Grn	-1.93449	1.02586	3.96339	0.0465	0.21084
Katnb1	-2.48032	-0.718696	3.96331	0.0465023	0.21084
Srsf6	-2.42736	0.521235	3.96214	0.0465346	0.210862
1.tRNA1021-LysTTT(-)	2.12342	-0.477318	3.96095	0.0465674	0.210886
13.tRNA67-AlaAGC(+)	1.24412	5.58955	3.95644	0.0466923	0.211327
Ivns1abp	-1.97123	0.891575	3.95419	0.0467549	0.211485
Epb41	-2.14811	0.296816	3.9522	0.0468101	0.211611
Pcgf2	2.00766	0.0227276	3.94667	0.0469643	0.212143
11.tRNA2021-LeuAAG(-)	1.87799	0.50534	3.94599	0.0469833	0.212143
Xcr1	2.23041	-0.661899	3.94458	0.0470226	0.212196
Galnt7	-2.13174	0.328251	3.93138	0.0473929	0.213742
Cblc	-2.07765	-0.646273	3.93024	0.0474252	0.213762
Ifit2	-2.51109	-0.243485	3.92787	0.0474921	0.213826
Tns1	-2.87046	-0.194253	3.92776	0.0474952	0.213826
Kat8	1.76998	0.259679	3.92167	0.0476674	0.214475
9.tRNA571-Undet???(+)	2.10935	-0.296392	3.91818	0.0477666	0.214796
Hif1an	-2.47072	-0.480429	3.91614	0.0478245	0.21493
Tmem94	-2.15837	-0.0611014	3.91471	0.0478652	0.214987
Faxc	-2.1553	-0.238042	3.90382	0.0481764	0.216259
cluster2315	2.28853	-0.931948	3.90204	0.0482276	0.216362
Usmg5	-1.83474	0.944191	3.90032	0.048277	0.216457
cluster1011	2.30047	-0.904151	3.89529	0.0484217	0.216875
Fyttd1	-2.0108	0.557088	3.89511	0.0484268	0.216875
17.tRNA595-GlyGCC(-)	1.93523	-0.126059	3.89274	0.0484951	0.217055
11.tRNA1052-SerGCT(+)	2.29468	-0.888713	3.88985	0.0485787	0.217302
Traf7	-1.73619	0.815886	3.8877	0.0486411	0.217454
9.tRNA132-SerACT(+)	2.11642	-0.0787436	3.88629	0.0486817	0.217465
Mars	-2.25518	0.5001	3.88566	0.0487002	0.217465
16.tRNA78-Undet???(+)	2.1812	-0.597786	3.88026	0.0488569	0.218038
Tnrc6a	-1.78039	0.755933	3.8773	0.0489431	0.218296
13.tRNA991-AspGTC(-)	1.40476	3.18237	3.87391	0.0490422	0.218607
19.tRNA110-ValTAC(+)	1.28426	3.81351	3.87296	0.0490699	0.218607
Def8	2.15721	-0.188439	3.86707	0.0492423	0.219248
Mdh1	-1.83209	0.631515	3.86506	0.0493015	0.219345
Lamtor5	-2.63398	-0.415568	3.86439	0.0493211	0.219345
Crebbp	1.53202	1.32171	3.86016	0.0494455	0.219771
Slc30a4	-1.21179	4.18945	3.8558	0.0495743	0.220053
8.tRNA891-GlyGCC(-)	1.50992	1.68196	3.85541	0.0495857	0.220053
Bcdin3d	-2.37309	-0.922259	3.85459	0.0496101	0.220053
Dhx15	-2.06565	1.55382	3.85413	0.0496237	0.220053
4930527F14Rik	1.72334	1.42457	3.85115	0.0497118	0.220316
Tuft1	-2.27054	-0.701953	3.84981	0.0497517	0.220366
Caprin1	-1.71215	1.85124	3.84311	0.0499507	0.221039
Msl2	-2.02408	-0.379062	3.84276	0.0499613	0.221039
Dnm1l	-2.51733	0.0692656	3.83407	0.0502208	0.222059
Man2a1	-1.35879	1.8609	3.83153	0.0502969	0.22219
Tulp4	-1.69862	1.60832	3.83116	0.0503082	0.22219
Srsf7	-1.90759	0.862177	3.82884	0.0503777	0.222369
Ciapin1	1.5969	1.17944	3.8275	0.0504182	0.22242
11.tRNA1824-GlyTCC(-)	1.18988	7.07676	3.82322	0.0505471	0.22286
Dcbld1	1.79514	0.181997	3.81991	0.0506469	0.223056
X.tRNA375-AlaTGC(+)	1.61225	1.12155	3.81896	0.0506755	0.223056
14.tRNA191-ThrTGT(+)	1.2836	6.00493	3.81886	0.0506787	0.223056
cluster175	2.09245	-0.539401	3.81389	0.0508294	0.223591
Thoc6	-2.28065	-0.634873	3.81174	0.0508946	0.223604
Nif3l1	1.78596	1.07007	3.81132	0.0509073	0.223604
Gm23137	2.09971	-0.760949	3.81081	0.0509227	0.223604
D930016D06Rik	2.16784	-0.389303	3.80996	0.0509488	0.223604
Mxra7	-1.91657	0.110671	3.80438	0.0511188	0.224109
Zfx	-2.23638	0.710352	3.80426	0.0511224	0.224109
Arfgef2	-2.09942	0.158338	3.79863	0.0512945	0.224674
Chchd3	-2.14937	0.0463204	3.79783	0.0513189	0.224674
Zfp952	2.15286	-0.591798	3.79718	0.0513391	0.224674
Higd2a	-2.13692	-0.846009	3.79483	0.051411	0.224861
Dhx32	-2.39994	-0.499038	3.7931	0.0514644	0.224966
Zfp672	-2.20426	-0.370675	3.79206	0.0514962	0.224977
Dennd5a	-2.33944	0.674238	3.78822	0.0516144	0.225143
Sall4	2.26738	-0.948649	3.78819	0.0516154	0.225143
Olfr279	1.88375	-0.0597358	3.78797	0.0516221	0.225143
Wac	-2.12555	0.550869	3.78291	0.0517785	0.225696
Tmem115	-2.3202	-0.960114	3.77578	0.0519997	0.226532
Zfp568	-2.51226	-0.537583	3.77474	0.0520321	0.226545
13.tRNA114-GlnTTG(+)	1.24612	4.21954	3.77294	0.0520881	0.22666
Gm10222	-2.17838	-0.383242	3.76927	0.0522023	0.227028
Npepl1	-2.36563	-0.0131467	3.7648	0.0523421	0.227507
Gm29666	1.46265	1.53341	3.76309	0.0523956	0.227611
11.tRNA1234-ArgCCT(-)	1.1984	5.48051	3.76141	0.0524483	0.227633
14.tRNA189-LeuAAG(+)	1.59924	0.976809	3.7605	0.0524769	0.227633
Gm10827	2.25813	-0.666179	3.76009	0.0524897	0.227633
Rslcan18	2.25895	-0.863532	3.75902	0.0525232	0.22765
Ipmk	-2.07653	-0.220509	3.75343	0.0526994	0.228234
Gm48899	2.38346	-0.77341	3.75207	0.052742	0.228234
Hist1h4d	-1.23194	3.3961	3.75191	0.0527472	0.228234
Utp15	-2.1897	-0.371881	3.74888	0.0528429	0.228519
Dleu2	1.68169	0.832173	3.74794	0.0528726	0.228519
Tet3	-2.29908	-0.0441313	3.74677	0.0529096	0.228551
14.tRNA210-ArgACG(+)	1.23525	6.31362	3.7448	0.0529722	0.228692
Ahsa1	-2.41374	-0.9157	3.74378	0.0530044	0.228703
Rad51d	-2.44228	-0.427615	3.74198	0.0530616	0.228821
Gm27956	2.08432	-0.429575	3.73998	0.053125	0.228965
Ogg1	-2.36246	-0.673813	3.73621	0.0532451	0.229354
Setdb1	1.99501	0.917715	3.73492	0.0532862	0.229403
Sphk1	1.74631	0.406083	3.73167	0.0533901	0.229721
2.tRNA1599-ThrGGT(-)	2.24127	-0.852105	3.72693	0.0535416	0.230211
Ap2b1	-2.0537	0.429952	3.72624	0.053564	0.230211
cluster584	2.23578	-0.965134	3.71736	0.0538494	0.231245
Mapk1ip1l	-1.75328	0.589039	3.71688	0.0538648	0.231245
Bsn	-2.25858	-0.446847	3.71387	0.0539623	0.231534
Atad3a	-2.11094	-0.239416	3.71228	0.0540137	0.231555
Ccng2	-2.3657	-0.236549	3.71185	0.0540275	0.231555
4933439C10Rik	2.1727	-0.667738	3.7075	0.0541684	0.23203
Tfip11	-2.55849	-0.992878	3.70516	0.0542444	0.232073
Klhl9	-1.69097	1.02022	3.70458	0.0542633	0.232073
Rfx1	1.92393	-0.29557	3.70419	0.0542761	0.232073
Actn1	-2.03279	0.145032	3.70286	0.0543192	0.232073
Polr3g	-2.34117	-0.541781	3.70254	0.0543297	0.232073
Jmy	-2.4588	-0.39459	3.70088	0.0543838	0.232086
Gm48924	2.48136	-0.742096	3.70059	0.0543933	0.232086
1.tRNA1013-AspGTC(-)	1.21558	5.14793	3.69749	0.0544944	0.232359
Gm15066	2.10268	-0.723796	3.69678	0.0545177	0.232359
Plk2	-1.69226	0.583985	3.69374	0.0546171	0.232653
Klhl33	2.11006	-0.791663	3.68928	0.0547634	0.233147
Ctdspl2	1.748	1.15375	3.68705	0.0548367	0.233329
5.tRNA1851-SerGCT(-)	1.64731	1.69258	3.68338	0.0549573	0.233713
Gpr89	-2.13134	-0.135907	3.68235	0.0549913	0.233728
Mgea5	-1.98545	0.872096	3.67593	0.0552035	0.234321
Trim37	-1.89922	0.711182	3.67572	0.0552102	0.234321
cluster340	2.25794	-0.920231	3.67536	0.0552224	0.234321
Lsm12	1.26996	2.40723	3.67302	0.0552998	0.234505
Fbxo38	-2.20244	-0.536538	3.67145	0.0553519	0.234505
3.tRNA293-HisGTG(+)	1.33093	2.68896	3.67129	0.0553574	0.234505
Arhgef7	-2.11989	-0.268305	3.66993	0.0554025	0.234567
Rbl1	-2.47357	0.0658174	3.66175	0.055675	0.235316
Bcl2l1	-2.28325	-0.812514	3.66111	0.0556964	0.235316
Eml5	2.04342	0.68706	3.66098	0.0557008	0.235316
Itsn2	-2.17068	-0.0949106	3.66094	0.0557021	0.235316
Hist1h3b	-1.22272	2.78942	3.65782	0.0558068	0.235629
P3h4	-2.31535	-0.53287	3.6559	0.055871	0.235769
Ggta1	-2.15516	-0.499535	3.65499	0.0559014	0.235769
Qsox1	1.3619	2.24836	3.65222	0.0559946	0.235979
Ccnl1	-2.09425	0.433982	3.65101	0.0560352	0.235979
Tab3	-1.40255	1.72101	3.65076	0.0560436	0.235979
7.tRNA799-GlyGCC(-)	1.88031	0.0217988	3.64829	0.0561268	0.236121
Cyb5r1	-1.71886	0.844622	3.6477	0.0561466	0.236121
13.tRNA935-SerGCT(-)	2.04006	-0.31765	3.64702	0.0561695	0.236121
Tars	-2.06467	0.893944	3.64582	0.0562102	0.236163
Ccdc63	1.83706	0.172951	3.63455	0.056592	0.237637
Tnks1bp1	-2.37901	-0.890394	3.63075	0.0567213	0.238008
19.tRNA713-SerGCT(-)	1.19101	5.6107	3.63013	0.0567424	0.238008
14.tRNA167-SerGCT(+)	2.10427	-0.781008	3.62787	0.0568194	0.238201
Gm10288	-2.28667	-0.541945	3.62627	0.0568742	0.238301
Zfp59	-2.49025	-0.911698	3.62378	0.0569595	0.238528
2.tRNA246-SerGCT(+)	2.18069	-0.703657	3.62126	0.0570455	0.23866
Myo1c	-1.92626	0.26306	3.62104	0.0570532	0.23866
Riok1	1.58007	0.918801	3.61477	0.0572687	0.239431
Ints9	2.56319	-0.952169	3.61259	0.0573439	0.239477
Nedd4	1.38576	3.68178	3.61227	0.0573549	0.239477
Wdr19	2.2998	-0.278927	3.61104	0.0573972	0.239477
Dyrk2	-2.21634	0.0762258	3.61083	0.0574045	0.239477
Zfr	-1.59697	1.53769	3.60568	0.0575826	0.240089
Aebp1	-1.73499	0.822023	3.60337	0.0576627	0.240233
1700064H15Rik	1.7376	0.266066	3.60288	0.0576797	0.240233
Bud23	-2.40479	-0.788911	3.60066	0.0577566	0.240423
Dgkd	-1.93282	0.106213	3.5966	0.0578977	0.24088
Prkx	2.24336	-0.557515	3.59523	0.0579456	0.240948
Abce1	1.28952	2.88915	3.58943	0.0581483	0.24166
cluster92	1.32293	2.12687	3.58807	0.0581957	0.241726
Xpnpep1	1.48903	1.455	3.58635	0.0582562	0.241847
Mrpl13	1.94843	0.859099	3.57585	0.0586253	0.243248
Ilf2	1.21233	2.43147	3.57346	0.0587097	0.243466
Slc20a1	-1.77907	0.404417	3.57131	0.0587858	0.243503
1.tRNA702-GlyGCC(+)	1.83506	-0.021825	3.56901	0.0588673	0.243503
1.tRNA704-GlyGCC(+)	1.83506	-0.021825	3.56901	0.0588673	0.243503
1.tRNA706-GlyGCC(+)	1.83506	-0.021825	3.56901	0.0588673	0.243503
Dync1h1	-1.51688	1.8455	3.56811	0.0588994	0.243503
Rab35	-2.41865	-0.835258	3.56784	0.058909	0.243503
Dnase2a	-1.96148	-0.148117	3.56606	0.0589721	0.243633
Vkorc1	-2.2909	-0.965088	3.55866	0.0592355	0.244589
Agrn	-2.03409	-0.355044	3.55586	0.0593356	0.244871
Gpkow	-2.091	-0.537587	3.55442	0.059387	0.244882
Nap1l4	-2.04571	0.201644	3.554	0.059402	0.244882
Taf2	-1.98631	0.460489	3.55245	0.0594575	0.244979
Serbp1	-1.18531	4.43766	3.5507	0.0595202	0.245106
Oaz1	-1.62319	1.13322	3.54594	0.0596912	0.245678
Mybbp1a	-1.36176	2.3499	3.53857	0.059957	0.24664
Eps15l1	-2.08811	0.197636	3.52356	0.0605023	0.248716
Hist1h3e	-1.51785	0.965323	3.5229	0.0605264	0.248716
Ndufc2	-2.17748	0.285214	3.52049	0.0606144	0.248865
Vps11	-2.20265	-0.111905	3.51926	0.0606595	0.248865
Ric1	-1.84785	0.513086	3.51924	0.0606601	0.248865
Tnrc6b	-1.71654	0.956085	3.51415	0.0608467	0.249497
Jkamp	-2.31537	-0.975304	3.50797	0.0610743	0.250173
16.tRNA337-SerACT(+)	2.32352	-0.727529	3.5079	0.0610767	0.250173
Pcdh18	-2.52283	-0.621946	3.50331	0.0612465	0.250686
Fosl2	-1.76378	0.517293	3.50275	0.0612671	0.250686
Hist2h2ab	-1.36786	1.41176	3.50027	0.0613589	0.250927
Arhgap23	-2.53829	-0.947052	3.4957	0.0615284	0.251487
2310067P03Rik	2.21956	-0.0796611	3.49273	0.0616389	0.251804
Esyt1	1.67041	0.509541	3.48781	0.0618222	0.252419
Gm33180	2.17965	-0.23554	3.48289	0.0620064	0.253036
Bfar	-2.05021	-0.663417	3.47961	0.0621294	0.253404
Lypla1	2.36059	1.074	3.47707	0.0622246	0.253657
Zfp606	-2.4216	-0.752612	3.47569	0.0622769	0.253735
Pik3ca	-2.31777	0.131737	3.47218	0.0624088	0.253999
Fip1l1	-2.34656	-0.324274	3.47195	0.0624176	0.253999
C330007P06Rik	2.49856	-0.0862357	3.47133	0.0624409	0.253999
Snrpg	-2.07039	0.118064	3.46318	0.0627495	0.255119
Vezt	-1.94933	0.00476937	3.45975	0.06288	0.255438
Snrnp70	1.35086	1.7557	3.45937	0.0628944	0.255438
Maged1	-1.77631	0.913381	3.45434	0.0630857	0.256079
Kat2a	-2.08914	0.080357	3.45113	0.0632084	0.256442
Zfp27	-2.33774	-0.814512	3.44771	0.0633393	0.256804
Gm15261	2.21562	-0.991221	3.44705	0.0633646	0.256804
Dohh	-1.84456	0.164925	3.44561	0.0634198	0.256892
Bak1	-1.92454	-0.0174364	3.44266	0.0635335	0.257217
Terc	-1.58091	1.33207	3.43672	0.0637623	0.258007
Pdha1	-2.22613	0.7904	3.43539	0.0638136	0.258079
Fkbp3	1.80865	0.901016	3.42553	0.0641956	0.259399
5.tRNA1315-AspGTC(-)	1.14507	3.86044	3.42522	0.0642076	0.259399
4.tRNA16-SerAGA(+)	-1.16973	5.57837	3.4149	0.0646102	0.260888
Mettl7a3	2.12822	-0.746443	3.41149	0.0647441	0.261291
Slc38a2	-1.24593	2.45261	3.40837	0.0648663	0.261647
Minpp1	-2.2708	-0.205461	3.40559	0.0649759	0.261951
Rpap3-ps2	1.95587	-0.583411	3.40461	0.0650143	0.261968
Psma7	-1.81406	1.43485	3.40277	0.065087	0.262014
Specc1l	2.24394	0.0676813	3.40259	0.065094	0.262014
Hist4h4	-1.19968	2.33631	3.4004	0.0651807	0.262201
Nfx1	-1.64797	1.01242	3.39969	0.0652088	0.262201
Mcm2	-1.77656	1.00039	3.3973	0.0653031	0.26235
Rtn4	-1.27548	2.17849	3.39702	0.0653142	0.26235
Msrb3	-1.83137	-0.00281829	3.3943	0.0654221	0.262501
Cacybp	-1.79483	1.04818	3.39417	0.0654274	0.262501
Atp5j2	-1.65466	0.736001	3.39349	0.0654542	0.262501
Elp2	-1.87974	0.323215	3.38531	0.0657799	0.263669
Clptm1	-2.17663	0.0853552	3.36989	0.0663984	0.265817
Cd99l2	2.26851	-0.318501	3.36989	0.0663984	0.265817
13.tRNA961-ArgTCG(-)	1.42516	2.03554	3.36872	0.0664453	0.265817
Tmod1	2.15433	-0.929307	3.3685	0.0664542	0.265817
Bola1	-2.06144	-0.336677	3.35761	0.0668953	0.267442
Zscan21	1.87334	0.0915655	3.35523	0.0669918	0.267688
Morc3	-2.7348	-0.105857	3.34293	0.0674944	0.269556
Lin52	-2.16614	-0.93631	3.34136	0.0675588	0.269673
Ginm1	1.97875	-0.0808199	3.33854	0.0676747	0.269995
Txlna	-2.18208	-0.474857	3.33431	0.0678488	0.270549
13.tRNA985-ArgACG(-)	1.1957	3.06442	3.33199	0.0679445	0.27079
Ccdc88c	-2.08878	-0.543727	3.33081	0.0679934	0.270844
Olfr373	2.02204	-0.639722	3.32576	0.0682023	0.271536
Hspa9	-1.62165	3.29113	3.32293	0.0683198	0.271862
Ptchd4	1.6984	-0.00379715	3.32153	0.0683784	0.27189
13.tRNA62-LeuAAG(+)	2.15091	-0.969176	3.32107	0.0683975	0.27189
Atp11c	-1.91006	-0.358558	3.31757	0.0685432	0.272328
Nrip2	2.05267	-0.875449	3.31501	0.06865	0.272554
Csde1	-1.22439	4.67673	3.31376	0.0687023	0.272554
Slc35e4	-2.06264	-0.8135	3.31282	0.0687416	0.272554
Gm4316	-2.03734	0.427876	3.31281	0.0687421	0.272554
Kif2c	1.90986	0.27073	3.31071	0.0688299	0.272761
Dock1	-2.06903	0.125445	3.30688	0.0689903	0.273227
Slc29a1	-2.00566	0.477246	3.30621	0.0690185	0.273227
Bmp1	-2.30313	-0.699296	3.30349	0.0691329	0.273538
Ggcx	-2.12977	-0.507288	3.30009	0.0692763	0.273964
Scyl2	-2.34028	-0.165898	3.29729	0.0693943	0.274216
Brd2	-1.4726	1.72806	3.29688	0.0694114	0.274216
Fbxw8	-1.97861	-0.322555	3.28565	0.069888	0.275957
Otud5	-2.37306	-0.947943	3.28177	0.0700534	0.276468
Timm13	-2.14337	-0.31797	3.2796	0.0701461	0.276591
Gm37696	1.47323	1.23666	3.27861	0.0701883	0.276591
Adgrl1	-1.79047	0.295483	3.27851	0.0701927	0.276591
Grik5	2.01612	-0.876873	3.27763	0.0702302	0.276597
Srsf5	-1.45055	1.04731	3.27462	0.0703592	0.276963
13.tRNA333-SerGCT(+)	1.75563	-0.166722	3.27126	0.0705033	0.277388
Ahnak	-1.22728	5.07195	3.26935	0.0705858	0.27757
Eif3b	-1.84319	0.920207	3.26819	0.0706356	0.277624
Hpgds	1.77085	0.0700307	3.26592	0.0707334	0.277866
Gm15429	-1.98042	0.0166299	3.2574	0.0711017	0.27917
Prdx2	-2.03318	0.889553	3.25123	0.0713701	0.28008
Mdn1	1.52776	1.31657	3.24802	0.07151	0.280155
3.tRNA28-TyrGTA(+)	1.19245	3.6766	3.24701	0.0715538	0.280155
Rpf2	-2.29557	-0.530236	3.24686	0.0715604	0.280155
Snrpc	-2.21242	0.275679	3.24668	0.0715681	0.280155
Dqx1	1.63802	0.0905977	3.2466	0.0715716	0.280155
Eef1b2	-1.39194	1.41746	3.245	0.0716417	0.280286
Cdkn1b	-1.77141	0.0490834	3.24318	0.0717215	0.280323
Mmgt2	2.21396	-0.211437	3.24312	0.071724	0.280323
Ptbp2	-1.648	0.743739	3.23927	0.0718925	0.280789
Nfu1	-2.11018	0.0817736	3.23826	0.0719371	0.280789
13.tRNA1007-GlnTTG(-)	1.14807	4.08732	3.23741	0.0719741	0.280789
Steap2	-1.88864	1.0831	3.23706	0.0719896	0.280789
Srp54a	-2.12062	-0.707461	3.23497	0.0720815	0.28089
Pim3	-1.99253	-0.340251	3.23481	0.0720888	0.28089
Slc25a51	-1.77442	0.467043	3.2295	0.0723229	0.281659
Evc2	-1.74848	0.169576	3.22614	0.0724715	0.282095
Syde1	-2.11889	-0.923885	3.22266	0.0726254	0.282463
Josd1	-1.74622	0.343652	3.22178	0.0726646	0.282463
Mapk1	-1.80284	0.929547	3.22151	0.0726764	0.282463
Hist1h2ac	-1.70301	0.385799	3.21681	0.0728854	0.283132
Gstt2	1.93607	-0.462463	3.21475	0.0729773	0.28327
Carf	1.60949	0.439814	3.21436	0.0729947	0.28327
Kif1c	-1.42246	0.958604	3.2098	0.0731983	0.283826
Bloc1s6	-2.16286	-0.185769	3.20906	0.0732316	0.283826
D1Ertd622e	2.05166	0.456821	3.20867	0.073249	0.283826
Zmiz1	-1.91767	0.0307317	3.2078	0.0732879	0.283833
Edem3	2.00836	0.0984026	3.20648	0.073347	0.283919
Micall1	2.02505	-0.483574	3.20211	0.0735435	0.284536
Polr2c	-1.98795	0.758164	3.19984	0.0736453	0.284664
Hspb11	-2.13903	-0.482752	3.19973	0.0736506	0.284664
3.tRNA978-SerGCT(-)	1.15844	2.72877	3.19868	0.0736976	0.284702
Map4k3	-2.01974	0.125789	3.19689	0.0737784	0.284871
2310009A05Rik	2.23366	-0.852942	3.19203	0.0739982	0.285499
Epn1	-2.27547	-0.89779	3.19164	0.0740155	0.285499
Qpctl	2.10259	-0.830957	3.18921	0.0741259	0.285706
Spp1	-1.22156	4.14989	3.18882	0.0741437	0.285706
Cox7a2l	-1.6287	0.898192	3.18644	0.0742517	0.285979
cluster2354	1.30896	1.65429	3.18241	0.0744351	0.286541
Syncrip	-1.72386	1.07268	3.18054	0.07452	0.286724
Aak1	-2.3864	0.319038	3.17585	0.0747344	0.287331
Plod1	-1.98301	-0.103165	3.17545	0.0747526	0.287331
12.tRNA22-SerGCT(+)	1.90726	-0.595355	3.17367	0.074834	0.2875
Smyd5	-1.80534	-0.166725	3.17166	0.0749261	0.28771
[truncated: 5,677 more rows]

## Sheet: SALMON-high conf pre-tRNA
tRNAscanSE names	GtRNAdb names (mm10)	logFC	logCPM	LR	PValue	FDR
13.tRNA1003-LeuTAA	tRNA-Leu-TAA-3-1	4.42688	2.31232	31.3693	2.13324e-08	3.99385e-06		FDR<0.05
13.tRNA992-SerAGA	tRNA-Ser-AGA-1-1	3.76218	3.63234	29.5639	5.4102e-08	8.65181e-06
13.tRNA999-IleTAT	tRNA-Ile-TAT-2-1	3.90438	3.18566	27.9761	1.22825e-07	1.61485e-05
6.tRNA1022-CysGCA	tRNA-Cys-GCA-4-12	6.9737	0.476354	26.6558	2.43125e-07	2.74445e-05
3.tRNA284-ValCAC	tRNA-Val-CAC-2-2	3.73893	5.20949	24.7315	6.59e-07	5.74827e-05
14.tRNA709-LeuTAG	tRNA-Leu-TAG-2-1	3.6127	2.1602	22.2964	2.33643e-06	0.00015071
3.tRNA297-GlnCTG	tRNA-Gln-CTG-3-3	3.28606	2.79619	22.1384	2.53683e-06	0.000159612
13.tRNA975-AlaAGC	tRNA-Ala-AGC-10-1	3.52633	2.06579	21.5852	3.38455e-06	0.000201394
13.tRNA1010-LeuCAA	tRNA-Leu-CAA-1-1	3.07097	4.46244	21.5871	3.38122e-06	0.000201394
13.tRNA89-LysTTT	tRNA-Lys-TTT-3-1	3.35993	2.3258	20.4732	6.04709e-06	0.000297548
X.tRNA321-ArgCCT	tRNA-Arg-CCT-2-2	3.33669	2.43105	19.4733	1.02014e-05	0.000420999
13.tRNA85-LeuCAA	tRNA-Leu-CAA-4-1	2.78617	7.04196	18.1827	2.00699e-05	0.000713224
13.tRNA1002-IleAAT	tRNA-Ile-AAT-1-4	3.01613	2.54411	17.9569	2.25958e-05	0.00077431
3.tRNA753-GlnCTG	tRNA-Gln-CTG-3-2	2.80298	5.52024	17.8688	2.36666e-05	0.000796777
13.tRNA115-SerGCT	tRNA-Ser-GCT-4-3	6.07169	-0.177335	17.8518	2.38788e-05	0.000796928
13.tRNA981-IleTAT	tRNA-Ile-TAT-2-2	5.95482	-0.243515	17.8577	2.38056e-05	0.000796928
13.tRNA88-SerAGA	tRNA-Ser-AGA-2-4	2.67368	4.84524	16.5441	4.75315e-05	0.00128923
16.tRNA315-IleAAT	tRNA-Ile-AAT-4-1	4.68276	-0.0394669	15.2005	9.66754e-05	0.00225556
13.tRNA988-SerGCT	tRNA-Ser-GCT-1-1	2.88272	2.0757	15.0589	0.00010421	0.00240939
13.tRNA1008-ThrAGT	tRNA-Thr-AGT-6-1	2.49774	3.1667	14.9063	0.000112986	0.00255836
17.tRNA82-ProCGG	tRNA-Pro-CGG-1-3	2.34265	4.96266	13.4123	0.000249986	0.004738
6.tRNA168-CysGCA	tRNA-Cys-GCA-4-7	5.26923	-0.790761	13.2382	0.000274302	0.00512298
6.tRNA1024-CysGCA	tRNA-Cys-GCA-4-11	5.13664	-0.773731	12.9039	0.000327892	0.00586689
13.tRNA107-TrpCCA	tRNA-Trp-CCA-4-1	2.83727	2.02256	11.8201	0.000585945	0.00892403
13.tRNA974-ValAAC	tRNA-Val-AAC-2-2	2.52417	1.99528	11.7742	0.000600575	0.00904702
13.tRNA971-TyrGTA	tRNA-Tyr-GTA-5-1	4.20908	-0.451851	11.5636	0.000672573	0.00976861
13.tRNA106-TyrGTA	tRNA-Tyr-GTA-1-5	2.15363	3.28122	11.3956	0.00073619	0.0103951
13.tRNA83-LysTTT	tRNA-Lys-TTT-2-2	2.2697	3.88895	11.3625	0.000749419	0.0104973
3.tRNA757-AsnGTT	tRNA-Asn-GTT-1-1	2.40887	3.7433	11.1795	0.000827078	0.0113775
13.tRNA976-ValCAC	tRNA-Val-CAC-5-1	3.83767	0.0306881	10.974	0.000923984	0.0123563
13.tRNA965-ArgACG	tRNA-Arg-ACG-1-1	2.08611	2.72919	10.4265	0.00124219	0.0154289
13.tRNA72-ThrCGT	tRNA-Thr-CGT-4-1	2.68061	1.12593	10.209	0.00139759	0.0169745
13.tRNA994-GlnCTG	tRNA-Gln-CTG-2-4	2.21934	4.54264	9.85453	0.00169414	0.0197033
11.tRNA401-LeuTAG	tRNA-Leu-TAG-1-1	2.02407	4.30527	9.81995	0.00172629	0.0199865
13.tRNA108-MetCAT	tRNA-iMet-CAT-1-5	2.02863	2.67949	9.44539	0.00211681	0.0231792
13.tRNA993-AspGTC	tRNA-Asp-GTC-1-12	1.98015	5.49148	9.2268	0.00238499	0.0253562
11.tRNA393-IleAAT	tRNA-Ile-AAT-1-1	1.86936	4.0969	8.75942	0.00308007	0.0308248
13.tRNA92-IleAAT	tRNA-Ile-AAT-1-6	1.84873	4.34798	8.36857	0.00381765	0.0360447
13.tRNA105-GluTTC	tRNA-Glu-TTC-1-3	2.02806	2.79373	8.11876	0.00438094	0.0397172
3.tRNA27-TyrGTA	tRNA-Tyr-GTA-4-1	1.83249	3.92889	8.06694	0.00450802	0.0405194
11.tRNA205-GlyACC	tRNA-Gly-ACC-1-1	1.79048	4.69087	7.92011	0.00488882	0.0428909
3.tRNA755-GlyCCC	tRNA-Gly-CCC-2-1	2.501	0.807943	7.58433	0.00588779	0.0491781
3.tRNA287-GlyCCC	tRNA-Gly-CCC-2-2	2.501	0.807943	7.58433	0.00588779	0.0491781
13.tRNA964-LeuCAG	tRNA-Leu-CAG-1-5	1.72607	4.3702	7.48456	0.00622302	0.0512116
13.tRNA77-GlyGCC	tRNA-Gly-GCC-2-7	2.53215	0.448201	7.32432	0.00680279	0.0546787
13.tRNA65-LeuCAA	tRNA-Leu-CAA-2-1	1.69978	7.09615	7.29971	0.00689659	0.0553169
14.tRNA192-TyrGTA	tRNA-Tyr-GTA-3-2	1.67101	6.18623	7.14595	0.00751334	0.0590301
13.tRNA101-TyrGTA	tRNA-Tyr-GTA-1-2	1.58583	3.69766	6.826	0.00898401	0.0674108
13.tRNA86-SerAGA	tRNA-Ser-AGA-2-3	1.74262	6.10725	6.77713	0.00923333	0.0683462
13.tRNA82-MetCAT	tRNA-iMet-CAT-3-1	1.64025	5.9761	6.44858	0.0111041	0.0786301
3.tRNA286-GluTTC	tRNA-Glu-TTC-3-1	1.63013	3.70945	6.39629	0.0114359	0.080378
3.tRNA754-GluTTC	tRNA-Glu-TTC-3-2	1.63013	3.70945	6.39629	0.0114359	0.080378
13.tRNA972-TyrGTA	tRNA-Tyr-GTA-1-3	1.5667	3.62668	6.22609	0.0125881	0.0858139
13.tRNA93-ValAAC	tRNA-Val-AAC-2-1	2.97648	-0.665397	6.17981	0.0129216	0.0870821
13.tRNA959-MetCAT	tRNA-iMet-CAT-1-7	1.56899	4.02924	6.12652	0.0133169	0.0890421
11.tRNA2022-AlaTGC	tRNA-Ala-TGC-3-1	1.52582	3.68854	5.94281	0.0147774	0.0958035
6.tRNA1023-CysGCA	tRNA-Cys-GCA-12-1	2.60656	-0.240108	5.93192	0.014869	0.096083
3.tRNA93-ProAGG	tRNA-Pro-AGG-1-2	1.4957	4.54672	5.82295	0.0158184	0.100765
14.tRNA193-ProTGG	tRNA-Pro-TGG-2-3	1.56021	2.97977	5.78143	0.0161963	0.102323
13.tRNA984-SerCGA	tRNA-Ser-CGA-3-1	1.50672	7.52063	5.77983	0.0162111	0.102333
11.tRNA1823-IleAAT	tRNA-Ile-AAT-1-2	1.55704	3.765	5.64272	0.017528	0.108242
13.tRNA63-LeuAAG	tRNA-Leu-AAG-3-1	2.59189	-0.487527	5.59865	0.0179743	0.1102
8.tRNA892-GlyGCC	tRNA-Gly-GCC-2-4	1.81737	1.69059	5.56944	0.0182766	0.11099
10.tRNA90-GluCTC	tRNA-Glu-CTC-1-7	1.4117	8.11391	5.5711	0.0182593	0.11099
1.tRNA707-AspGTC	tRNA-Asp-GTC-1-5	1.52886	3.76082	5.54953	0.0184856	0.111817
13.tRNA111-MetCAT	tRNA-iMet-CAT-1-6	1.46071	5.6907	5.37856	0.0203857	0.119542
11.tRNA1821-SerGCT	tRNA-Ser-GCT-4-1	1.42681	4.81887	5.28772	0.0214763	0.124229
13.tRNA1001-IleAAT	tRNA-Ile-AAT-1-5	1.6064	2.18718	5.09139	0.0240449	0.13403
19.tRNA641-LysTTT	tRNA-Lys-TTT-1-6	1.4123	4.34074	5.09093	0.0240513	0.13403
3.tRNA29-AlaAGC	tRNA-Ala-AGC-4-1	1.68935	1.93104	5.06328	0.024438	0.135657
13.tRNA983-ThrAGT	tRNA-Thr-AGT-5-1	1.44145	3.12603	5.00051	0.0253399	0.139233
19.tRNA106-PheGAA	tRNA-Phe-GAA-1-5	1.38929	3.19326	4.80235	0.028421	0.150351
13.tRNA96-AlaAGC	tRNA-Ala-AGC-5-2	1.49796	2.08389	4.60089	0.0319554	0.164073
9.tRNA592-CysGCA	tRNA-Cys-GCA-4-29	1.55599	2.40953	4.59145	0.0321318	0.164539
13.tRNA60-PheGAA	tRNA-Phe-GAA-1-3	1.42	5.05952	4.58325	0.0322859	0.164998
13.tRNA103-LysCTT	tRNA-Lys-CTT-3-4	2.54273	-0.853149	4.58174	0.0323143	0.165001
11.tRNA1817-GlnCTG	tRNA-Gln-CTG-2-2	1.30878	5.41479	4.53705	0.0331687	0.167883
6.tRNA157-CysGCA	tRNA-Cys-GCA-3-1	1.2924	3.29353	4.23774	0.0395348	0.189077
13.tRNA990-SerAGA	tRNA-Ser-AGA-2-5	1.29291	4.91985	4.20526	0.0402989	0.192133
13.tRNA100-IleAAT	tRNA-Ile-AAT-3-1	1.32706	6.64336	4.18942	0.0406769	0.192738
13.tRNA968-IleAAT	tRNA-Ile-AAT-1-8	1.3206	2.95888	4.09981	0.0428881	0.199884
13.tRNA1000-PheGAA	tRNA-Phe-GAA-3-1	1.33813	4.20904	4.09279	0.0430664	0.200489
11.tRNA791-CysGCA	tRNA-Cys-GCA-3-2	1.23971	4.90873	4.03169	0.0446532	0.205497
11.tRNA399-ThrAGT	tRNA-Thr-AGT-3-1	1.21765	6.62951	3.99669	0.0455897	0.208302
1.tRNA1192-LysTTT	tRNA-Lys-TTT-1-2	1.34148	3.4473	3.98381	0.0459395	0.209037
13.tRNA87-GlnCTG	tRNA-Gln-CTG-1-1	1.28424	6.3659	3.98374	0.0459414	0.209037
13.tRNA67-AlaAGC	tRNA-Ala-AGC-2-2	1.24412	5.58955	3.95644	0.0466923	0.211327
11.tRNA2021-LeuAAG	tRNA-Leu-AAG-1-1	1.87799	0.50534	3.94599	0.0469833	0.212143
13.tRNA991-AspGTC	tRNA-Asp-GTC-1-13	1.40476	3.18237	3.87391	0.0490422	0.218607
19.tRNA110-ValTAC	tRNA-Val-TAC-1-2	1.28426	3.81351	3.87296	0.0490699	0.218607
8.tRNA891-GlyGCC	tRNA-Gly-GCC-2-5	1.50992	1.68196	3.85541	0.0495857	0.220053
11.tRNA1824-GlyTCC	tRNA-Gly-TCC-1-7	1.18988	7.07676	3.82322	0.0505471	0.22286
X.tRNA375-AlaTGC	tRNA-Ala-TGC-6-1	1.61225	1.12155	3.81896	0.0506755	0.223056
14.tRNA191-ThrTGT	tRNA-Thr-TGT-2-1	1.2836	6.00493	3.81886	0.0506787	0.223056
13.tRNA114-GlnTTG	tRNA-Gln-TTG-3-2	1.24612	4.21954	3.77294	0.0520881	0.22666
14.tRNA189-LeuAAG	tRNA-Leu-AAG-1-3	1.59924	0.976809	3.7605	0.0524769	0.227633
11.tRNA1234-ArgCCT	tRNA-Arg-CCT-2-1	1.1984	5.48051	3.76141	0.0524483	0.227633
14.tRNA210-ArgACG	tRNA-Arg-ACG-1-3	1.23525	6.31362	3.7448	0.0529722	0.228692
1.tRNA1013-AspGTC	tRNA-Asp-GTC-1-1	1.21558	5.14793	3.69749	0.0544944	0.232359
3.tRNA293-HisGTG	tRNA-His-GTG-3-1	1.33093	2.68896	3.67129	0.0553574	0.234505
19.tRNA713-SerGCT	tRNA-Ser-GCT-3-1	1.19101	5.6107	3.63013	0.0567424	0.238008
1.tRNA702-GlyGCC	tRNA-Gly-GCC-1-1	1.83506	-0.021825	3.56901	0.0588673	0.243503
1.tRNA704-GlyGCC	tRNA-Gly-GCC-1-2	1.83506	-0.021825	3.56901	0.0588673	0.243503
1.tRNA706-GlyGCC	tRNA-Gly-GCC-1-3	1.83506	-0.021825	3.56901	0.0588673	0.243503
5.tRNA1315-AspGTC	tRNA-Asp-GTC-1-7	1.14507	3.86044	3.42522	0.0642076	0.259399
4.tRNA16-SerAGA	tRNA-Ser-AGA-2-1	-1.16973	5.57837	3.4149	0.0646102	0.260888
13.tRNA961-ArgTCG	tRNA-Arg-TCG-3-2	1.42516	2.03554	3.36872	0.0664453	0.265817
13.tRNA985-ArgACG	tRNA-Arg-ACG-3-2	1.1957	3.06442	3.33199	0.0679445	0.27079
13.tRNA62-LeuAAG	tRNA-Leu-AAG-1-2	2.15091	-0.969176	3.32107	0.0683975	0.27189
3.tRNA28-TyrGTA	tRNA-Tyr-GTA-3-1	1.19245	3.6766	3.24701	0.0715538	0.280155
13.tRNA1007-GlnTTG	tRNA-Gln-TTG-2-1	1.14807	4.08732	3.23741	0.0719741	0.280789
19.tRNA108-PheGAA	tRNA-Phe-GAA-2-1	1.1657	3.64675	3.11643	0.0775065	0.294525
13.tRNA1012-LysTTT	tRNA-Lys-TTT-1-4	1.17271	3.15483	3.07323	0.079591	0.300431
13.tRNA997-ArgTCT	tRNA-Arg-TCT-5-1	1.07059	6.42163	3.04195	0.0811384	0.305153
1.tRNA1400-GlyGCC	tRNA-Gly-GCC-3-1	1.19845	1.84781	3.0097	0.0827675	0.309461
11.tRNA832-SerGGA	tRNA-Ser-GGA-1-1	1.22677	2.72813	2.97745	0.0844323	0.312946
13.tRNA1006-MetCAT	tRNA-Met-CAT-3-1	1.08348	5.47976	2.96363	0.0851564	0.313807
3.tRNA746-GlyTCC	tRNA-Gly-TCC-1-6	1.05054	8.75288	2.95207	0.0857675	0.31567
11.tRNA1816-LysTTT	tRNA-Lys-TTT-1-3	1.07071	3.89395	2.868	0.090357	0.32471
13.tRNA982-SerGCT	tRNA-Ser-GCT-4-2	1.05339	2.89554	2.85504	0.091088	0.326262
11.tRNA1911-LeuCAA	tRNA-Leu-CAA-3-1	1.1135	4.97898	2.82298	0.0929236	0.330446
8.tRNA416-LeuCAG	tRNA-Leu-CAG-2-2	1.12818	2.02979	2.7753	0.0957286	0.337225
3.tRNA792-MetCAT	tRNA-iMet-CAT-1-1	1.05625	9.03536	2.75033	0.0972346	0.340343
13.tRNA962-SerAGA	tRNA-Ser-AGA-2-6	1.0678	5.87849	2.71568	0.0993669	0.344244
1.tRNA672-ProAGG	tRNA-Pro-AGG-1-1	1.10028	3.1672	2.66544	0.102549	0.350475
13.tRNA75-ThrCGT	tRNA-Thr-CGT-3-1	1.66132	-0.0196654	2.66009	0.102895	0.351089
1.tRNA1012-GlyTCC	tRNA-Gly-TCC-1-1	0.992317	8.37412	2.62097	0.10546	0.355829
11.tRNA395-ThrAGT	tRNA-Thr-AGT-1-2	1.01164	5.33257	2.56733	0.109092	0.36425
13.tRNA69-AlaAGC	tRNA-Ala-AGC-1-1	1.02169	4.84198	2.55851	0.109702	0.365325
13.tRNA973-TyrGTA	tRNA-Tyr-GTA-1-1	1.03614	5.60233	2.49372	0.114302	0.374149
17.tRNA81-LysCTT	tRNA-Lys-CTT-3-5	1.38425	0.352198	2.4613	0.116682	0.378496
17.tRNA999-LysCTT	tRNA-Lys-CTT-3-6	1.38425	0.352198	2.4613	0.116682	0.378496
19.tRNA8-AlaAGC	tRNA-Ala-AGC-7-1	0.994194	5.47489	2.45605	0.117073	0.378699
3.tRNA1040-ArgACG	tRNA-Arg-ACG-2-1	0.978065	3.85749	2.34383	0.12578	0.39569
6.tRNA46-ProAGG	tRNA-Pro-AGG-1-3	0.961281	3.80997	2.25789	0.132935	0.409968
11.tRNA1442-CysGCA	tRNA-Cys-GCA-2-1	0.939793	3.9749	2.19112	0.138809	0.419989
6.tRNA1029-CysGCA	tRNA-Cys-GCA-7-1	1.70106	-0.803333	2.18726	0.139157	0.420207
13.tRNA61-MetCAT	tRNA-Met-CAT-2-1	0.914184	6.59833	2.17343	0.140412	0.42185
13.tRNA110-GlyGCC	tRNA-Gly-GCC-2-8	1.11958	4.25763	2.14106	0.143403	0.426735
11.tRNA1433-CysGCA	tRNA-Cys-GCA-3-3	0.921013	3.91817	2.10218	0.147089	0.432091
17.tRNA515-IleTAT	tRNA-Ile-TAT-2-3	0.888916	7.6328	2.01943	0.155298	0.445177
1.tRNA698-LeuCAG	tRNA-Leu-CAG-2-1	0.905578	2.35416	1.9998	0.15732	0.448309
3.tRNA756-GlnCTG	tRNA-Gln-CTG-3-1	0.891588	7.91902	1.93646	0.164054	0.46043
19.tRNA107-LysTTT	tRNA-Lys-TTT-1-5	0.970053	3.46731	1.93549	0.164159	0.460557
13.tRNA977-ValAAC	tRNA-Val-AAC-3-1	1.40355	-0.279314	1.92342	0.16548	0.46274
7.tRNA979-ProAGG	tRNA-Pro-AGG-1-4	1.02717	1.73688	1.88649	0.169598	0.469704
13.tRNA112-SerTGA	tRNA-Ser-TGA-2-2	0.899838	4.7857	1.88184	0.170125	0.47008
3.tRNA752-GlyCCC	tRNA-Gly-CCC-3-1	0.866903	3.38958	1.83543	0.175487	0.477418
11.tRNA630-GlnTTG	tRNA-Gln-TTG-5-1	1.39506	-0.466781	1.8099	0.17852	0.481023
2.tRNA1947-AsnGTT	tRNA-Asn-GTT-3-2	0.899619	5.92183	1.81092	0.178398	0.481023
8.tRNA788-MetCAT	tRNA-Met-CAT-1-1	0.850802	4.89992	1.78791	0.181181	0.485765
3.tRNA283-AsnGTT	tRNA-Asn-GTT-2-1	1.09221	0.764457	1.75407	0.185366	0.492172
13.tRNA970-TyrGTA	tRNA-Tyr-GTA-1-4	0.850053	3.79761	1.73176	0.188186	0.496056
2.tRNA587-HisGTG	tRNA-His-GTG-2-3	0.80047	11.3995	1.66041	0.197548	0.511387
14.tRNA711-ProAGG	tRNA-Pro-AGG-1-6	0.912157	1.79483	1.65308	0.19854	0.512443
13.tRNA68-AlaTGC	tRNA-Ala-TGC-1-1	0.849583	4.57369	1.63228	0.201388	0.516921
7.tRNA158-IleTAT	tRNA-Ile-TAT-1-1	0.787819	6.50329	1.58375	0.208221	0.527093
13.tRNA978-AlaAGC	tRNA-Ala-AGC-5-3	0.787592	4.68439	1.56376	0.211115	0.530101
11.tRNA208-ValAAC	tRNA-Val-AAC-1-2	0.814008	2.85892	1.49742	0.221069	0.546995
6.tRNA176-CysGCA	tRNA-Cys-GCA-17-1	1.40159	-0.466147	1.45783	0.227276	0.55575
8.tRNA171-LeuCAG	tRNA-Leu-CAG-3-1	1.33355	-0.849415	1.45291	0.228062	0.556665
7.tRNA1280-LysTTT	tRNA-Lys-TTT-2-1	1.15519	0.153627	1.44052	0.230055	0.559007
11.tRNA1023-ArgTCG	tRNA-Arg-TCG-2-1	0.746313	7.06223	1.41986	0.233426	0.563411
6.tRNA317-GlyCCC	tRNA-Gly-CCC-1-1	0.720653	9.44474	1.41952	0.233482	0.563411
6.tRNA107-ArgCCT	tRNA-Arg-CCT-4-1	0.753235	4.94071	1.37284	0.241325	0.574825
13.tRNA84-AspGTC	tRNA-Asp-GTC-1-11	0.723972	8.82913	1.31736	0.251067	0.588936
1.tRNA1001-LeuCAG	tRNA-Leu-CAG-1-4	0.930224	1.03889	1.30616	0.253091	0.591394
11.tRNA1822-ThrAGT	tRNA-Thr-AGT-1-3	0.695979	3.21177	1.27508	0.258816	0.598823
7.tRNA863-LeuTAG	tRNA-Leu-TAG-3-1	0.853287	1.4132	1.27169	0.259449	0.599858
8.tRNA562-GlyGCC	tRNA-Gly-GCC-4-1	0.704487	5.1801	1.20513	0.272299	0.612779
13.tRNA987-GlnCTG	tRNA-Gln-CTG-5-1	0.68853	5.32586	1.14393	0.284824	0.627731
13.tRNA99-MetCAT	tRNA-Met-CAT-4-1	0.675417	5.86541	1.09264	0.295887	0.641046
3.tRNA309-GlnCTG	tRNA-Gln-CTG-4-1	0.671601	5.54053	1.08918	0.296653	0.642343
X.tRNA637-AlaTGC	tRNA-Ala-TGC-7-1	1.0006	-0.28824	1.05924	0.303389	0.649238
X.tRNA371-AlaTGC	tRNA-Ala-TGC-7-2	1.0006	-0.28824	1.05924	0.303389	0.649238
13.tRNA73-ThrTGT	tRNA-Thr-TGT-1-1	0.650321	4.299	1.02996	0.310169	0.658605
11.tRNA1912-GluCTC	tRNA-Glu-CTC-1-8	0.702731	9.3815	1.02586	0.311134	0.659377
3.tRNA748-LysCTT	tRNA-Lys-CTT-3-2	0.890888	0.487089	1.00428	0.316277	0.666067
5.tRNA109-TyrGTA	tRNA-Tyr-GTA-2-1	0.629774	6.98208	0.988983	0.319991	0.670514
3.tRNA878-GlyGCC	tRNA-Gly-GCC-2-3	0.825064	2.22302	0.983896	0.321239	0.671232
11.tRNA204-ValCAC	tRNA-Val-CAC-2-3	-0.693458	3.56037	0.976924	0.322959	0.67292
12.tRNA476-IleAAT	tRNA-Ile-AAT-1-3	0.620656	2.96611	0.965506	0.325804	0.676082
13.tRNA113-GlnTTG	tRNA-Gln-TTG-3-1	0.634373	9.33158	0.955989	0.3282	0.679595
13.tRNA78-MetCAT	tRNA-iMet-CAT-1-2	0.62157	7.76324	0.934359	0.333733	0.685872
13.tRNA967-AlaCGC	tRNA-Ala-CGC-1-2	0.624625	5.78584	0.928024	0.335377	0.686796
13.tRNA98-ValCAC	tRNA-Val-CAC-1-1	0.611084	5.96113	0.926491	0.335776	0.686945
3.tRNA749-HisGTG	tRNA-His-GTG-1-1	0.616007	2.99375	0.913449	0.339201	0.690901
3.tRNA92-ProTGG	tRNA-Pro-TGG-2-1	0.577042	5.20723	0.893383	0.344562	0.695921
11.tRNA1022-ArgCCT	tRNA-Arg-CCT-1-1	0.598464	10.1952	0.884459	0.346983	0.698295
13.tRNA95-ValAAC	tRNA-Val-AAC-4-1	0.588989	7.47925	0.866164	0.35202	0.703673
13.tRNA109-TrpCCA	tRNA-Trp-CCA-4-2	0.700877	2.73839	0.856602	0.354691	0.707152
13.tRNA91-ValCAC	tRNA-Val-CAC-2-4	-0.576543	5.22234	0.855805	0.354915	0.707152
13.tRNA64-GlnCTG	tRNA-Gln-CTG-2-3	0.555801	3.52516	0.849284	0.356755	0.708549
17.tRNA994-ArgCCT	tRNA-Arg-CCT-3-1	0.584088	7.73492	0.848386	0.357009	0.708664
13.tRNA71-AlaAGC	tRNA-Ala-AGC-3-1	0.596474	7.46836	0.845565	0.35781	0.709692
13.tRNA74-ArgTCG	tRNA-Arg-TCG-3-1	0.572897	5.08963	0.833256	0.361333	0.712956
1.tRNA485-LysTTT	tRNA-Lys-TTT-1-1	0.565634	2.84619	0.782674	0.376324	0.727031
4.tRNA62-IleAAT	tRNA-Ile-AAT-2-1	-0.922823	0.0616118	0.765645	0.381568	0.732089
8.tRNA1013-LeuCAG	tRNA-Leu-CAG-2-3	0.551859	5.28962	0.764375	0.381963	0.732254
6.tRNA167-CysGCA	tRNA-Cys-GCA-19-1	0.979145	-0.668164	0.753394	0.385404	0.73478
17.tRNA995-ProTGG	tRNA-Pro-TGG-2-4	0.551439	5.08802	0.753659	0.38532	0.73478
13.tRNA104-ThrAGT	tRNA-Thr-AGT-2-1	0.532243	4.53782	0.724756	0.394588	0.741969
1.tRNA709-GluCTC	tRNA-Glu-CTC-1-4	0.500429	6.55356	0.725624	0.394305	0.741969
13.tRNA1009-ArgCCG	tRNA-Arg-CCG-1-1	0.811255	0.0113295	0.717082	0.397103	0.744725
13.tRNA97-ValCAC	tRNA-Val-CAC-3-1	0.52763	8.4802	0.707274	0.40035	0.747165
7.tRNA443-ProTGG	tRNA-Pro-TGG-1-1	0.531507	3.88538	0.662639	0.41563	0.760337
14.tRNA352-GluTTC	tRNA-Glu-TTC-1-4	0.486822	9.84139	0.60064	0.438334	0.781195
10.tRNA861-AspGTC	tRNA-Asp-GTC-1-8	0.499836	6.47611	0.587262	0.44348	0.784367
3.tRNA291-HisGTG	tRNA-His-GTG-2-4	-0.730954	1.54203	0.579328	0.446576	0.786762
9.tRNA342-GlnCTG	tRNA-Gln-CTG-2-1	0.480884	10.4506	0.570954	0.44988	0.790586
1.tRNA1030-ProCGG	tRNA-Pro-CGG-1-1	0.680989	0.292202	0.566963	0.451468	0.791203
11.tRNA1446-AsnGTT	tRNA-Asn-GTT-3-9	0.577198	3.9066	0.567124	0.451404	0.791203
11.tRNA1880-TrpCCA	tRNA-Trp-CCA-5-1	0.468728	3.48275	0.559472	0.454473	0.792849
5.tRNA1318-AlaTGC	tRNA-Ala-TGC-2-1	0.474237	8.79199	0.545256	0.460263	0.796968
11.tRNA1432-CysGCA	tRNA-Cys-GCA-3-4	0.463425	8.6733	0.54317	0.461122	0.79756
16.tRNA50-ThrCGT	tRNA-Thr-CGT-1-1	0.459169	7.91928	0.541416	0.461846	0.798237
6.tRNA175-CysGCA	tRNA-Cys-GCA-9-1	0.762432	-0.608986	0.53684	0.463745	0.799036
13.tRNA966-ValCAC	tRNA-Val-CAC-2-5	0.453433	7.1954	0.530629	0.466343	0.800068
19.tRNA109-ValTAC	tRNA-Val-TAC-1-1	0.457389	9.2717	0.524885	0.468765	0.802093
3.tRNA292-LysCTT	tRNA-Lys-CTT-3-1	0.742292	-0.055378	0.522251	0.469883	0.802565
11.tRNA1444-CysGCA	tRNA-Cys-GCA-5-1	0.454196	6.16124	0.51142	0.474525	0.805496
13.tRNA969-ProAGG	tRNA-Pro-AGG-1-5	0.443123	5.81207	0.51154	0.474473	0.805496
17.tRNA83-LysCTT	tRNA-Lys-CTT-3-7	0.481776	1.90634	0.468213	0.49381	0.816625
14.tRNA710-ThrTGT	tRNA-Thr-TGT-3-2	0.427531	4.84022	0.468028	0.493896	0.816625
7.tRNA389-ArgTCG	tRNA-Arg-TCG-1-1	0.420658	4.22516	0.468375	0.493736	0.816625
1.tRNA1014-AsnGTT	tRNA-Asn-GTT-3-1	0.420863	5.53673	0.46247	0.496472	0.818672
9.tRNA1035-LysCTT	tRNA-Lys-CTT-2-1	0.456212	2.12289	0.45805	0.498537	0.819055
11.tRNA1819-GlyGCC	tRNA-Gly-GCC-2-6	0.406163	6.18228	0.450444	0.502124	0.821722
1.tRNA1004-GluCTC	tRNA-Glu-CTC-1-3	0.429085	8.79485	0.439412	0.507407	0.824495
1.tRNA1010-GluCTC	tRNA-Glu-CTC-1-1	0.429068	8.79486	0.439378	0.507423	0.824495
1.tRNA1007-GluCTC	tRNA-Glu-CTC-1-2	0.429067	8.79486	0.439376	0.507424	0.824495
11.tRNA945-ArgCCG	tRNA-Arg-CCG-3-1	0.422064	9.76084	0.442823	0.505763	0.824495
10.tRNA866-AspGTC	tRNA-Asp-GTC-2-1	0.414043	6.67015	0.428497	0.512727	0.827385
13.tRNA66-AlaAGC	tRNA-Ala-AGC-2-1	0.418534	6.74686	0.425115	0.514396	0.827778
5.tRNA703-AlaTGC	tRNA-Ala-TGC-4-1	0.400019	7.85548	0.392066	0.531215	0.837389
2.tRNA1431-HisGTG	tRNA-His-GTG-2-2	0.397037	9.81607	0.391686	0.531415	0.837389
13.tRNA960-ArgTCG	tRNA-Arg-TCG-4-1	0.393392	5.70291	0.39034	0.532121	0.837515
13.tRNA81-ThrAGT	tRNA-Thr-AGT-4-1	0.394872	4.84341	0.386695	0.534042	0.838818
X.tRNA460-ValTAC	tRNA-Val-TAC-1-3	0.391139	7.80163	0.38013	0.537534	0.840625
1.tRNA1555-GluTTC	tRNA-Glu-TTC-2-1	0.38754	9.97218	0.372915	0.54142	0.842648
17.tRNA719-GluCTC	tRNA-Glu-CTC-2-1	0.437009	1.75435	0.341883	0.558744	0.855902
2.tRNA263-AlaCGC	tRNA-Ala-CGC-2-1	0.373977	6.57202	0.335537	0.562417	0.85787
4.tRNA1691-HisGTG	tRNA-His-GTG-2-8	-0.453509	4.00256	0.33268	0.564085	0.858619
11.tRNA398-TrpCCA	tRNA-Trp-CCA-3-1	-0.348493	3.18293	0.331453	0.564805	0.858928
5.tRNA1044-AsnGTT	tRNA-Asn-GTT-3-7	-0.423982	4.56054	0.319639	0.571825	0.863531
13.tRNA1004-SerGCT	tRNA-Ser-GCT-5-1	0.471234	0.467742	0.30747	0.579237	0.869082
11.tRNA1818-ArgTCT	tRNA-Arg-TCT-2-1	0.33725	6.01782	0.299089	0.584454	0.871967
3.tRNA48-ValAAC	tRNA-Val-AAC-1-1	0.370707	2.12971	0.28994	0.590259	0.872412
10.tRNA867-TrpCCA	tRNA-Trp-CCA-2-1	0.363071	1.95651	0.2894	0.590605	0.872412
11.tRNA396-ProCGG	tRNA-Pro-CGG-1-2	0.343382	10.6929	0.287676	0.591714	0.872437
7.tRNA1217-ThrAGT	tRNA-Thr-AGT-1-1	-0.359274	4.40937	0.285147	0.593348	0.873018
17.tRNA457-CysGCA	tRNA-Cys-GCA-1-2	0.344157	3.95179	0.282664	0.59496	0.874051
13.tRNA102-AlaAGC	tRNA-Ala-AGC-6-1	0.320642	6.48249	0.256768	0.612349	0.885196
5.tRNA1317-AspGTC	tRNA-Asp-GTC-1-6	0.331288	8.54495	0.255423	0.613282	0.885544
1.tRNA1009-GlyTCC	tRNA-Gly-TCC-1-2	-0.405132	1.22712	0.250283	0.616876	0.887561
1.tRNA1006-GlyTCC	tRNA-Gly-TCC-1-3	-0.405132	1.22712	0.250283	0.616876	0.887561
1.tRNA1003-GlyTCC	tRNA-Gly-TCC-1-4	-0.405132	1.22712	0.250283	0.616876	0.887561
11.tRNA2023-LysCTT	tRNA-Lys-CTT-3-3	0.533711	-0.156492	0.249782	0.617229	0.887902
17.tRNA993-ArgCCG	tRNA-Arg-CCG-2-1	0.320024	6.08907	0.246046	0.619873	0.889789
1.tRNA708-GlyTCC	tRNA-Gly-TCC-1-5	0.343361	11.1665	0.243704	0.621544	0.890345
14.tRNA634-ThrAGT	tRNA-Thr-AGT-7-1	0.459227	0.175226	0.227266	0.633558	0.893313
6.tRNA1026-CysGCA	tRNA-Cys-GCA-8-1	0.363575	1.80371	0.223984	0.636021	0.893718
7.tRNA339-GluTTC	tRNA-Glu-TTC-1-1	0.324709	10.6847	0.223987	0.636019	0.893718
11.tRNA207-ProTGG	tRNA-Pro-TGG-2-2	0.322543	6.98275	0.22596	0.634536	0.893718
11.tRNA206-ThrTGT	tRNA-Thr-TGT-3-1	0.288346	7.32144	0.220432	0.638711	0.894813
3.tRNA745-GluCTC	tRNA-Glu-CTC-1-5	0.302305	9.31358	0.205334	0.65045	0.901628
19.tRNA639-ArgTCT	tRNA-Arg-TCT-3-1	0.282393	7.23628	0.20265	0.65259	0.902091
13.tRNA995-MetCAT	tRNA-iMet-CAT-1-3	0.277457	12.431	0.190331	0.662641	0.904027
5.tRNA110-AlaAGC	tRNA-Ala-AGC-4-2	0.273854	6.3727	0.193518	0.660004	0.904027
6.tRNA174-CysGCA	tRNA-Cys-GCA-21-1	0.467143	-0.460019	0.16169	0.687605	0.906936
9.tRNA961-GluTTC	tRNA-Glu-TTC-1-2	0.27809	6.59186	0.159799	0.689342	0.906936
15.tRNA913-MetCAT	tRNA-Met-CAT-1-2	0.253331	9.3226	0.153089	0.695601	0.908316
11.tRNA1493-GlnTTG	tRNA-Gln-TTG-1-1	0.238828	7.46506	0.15155	0.697058	0.908383
13.tRNA996-SerTGA	tRNA-Ser-TGA-2-1	0.316712	2.22626	0.149003	0.69949	0.909432
10.tRNA971-PheGAA	tRNA-Phe-GAA-1-2	0.277211	3.12119	0.145633	0.702744	0.911193
14.tRNA364-GluTTC	tRNA-Glu-TTC-2-2	0.257202	11.0095	0.141778	0.70652	0.912886
10.tRNA390-AsnGTT	tRNA-Asn-GTT-3-8	0.232586	7.31374	0.133822	0.714502	0.917297
1.tRNA710-ValCAC	tRNA-Val-CAC-2-1	0.239304	7.14734	0.131455	0.716928	0.917688
13.tRNA986-ValAAC	tRNA-Val-AAC-5-1	0.226512	10.2563	0.131394	0.716991	0.917688
12.tRNA796-LysCTT	tRNA-Lys-CTT-2-2	-0.420849	-0.515656	0.129426	0.719028	0.919111
13.tRNA1013-GluCTC	tRNA-Glu-CTC-1-9	0.232236	6.68286	0.123779	0.724971	0.920457
10.tRNA698-SerCGA	tRNA-Ser-CGA-2-1	0.213892	9.44726	0.115825	0.733608	0.922414
10.tRNA1105-SerTGA	tRNA-Ser-TGA-1-1	-0.209194	8.68733	0.103123	0.748114	0.926512
2.tRNA1432-HisGTG	tRNA-His-GTG-2-1	0.206121	11.2848	0.0998399	0.752022	0.928356
3.tRNA628-ArgTCT	tRNA-Arg-TCT-1-1	0.191934	8.6007	0.094168	0.758944	0.930913
17.tRNA112-GlyCCC	tRNA-Gly-CCC-1-2	0.178242	10.3913	0.07137	0.789352	0.943432
13.tRNA90-MetCAT	tRNA-iMet-CAT-1-4	0.163238	7.01965	0.0603967	0.80587	0.948613
13.tRNA1011-MetCAT	tRNA-Met-CAT-2-2	0.157081	7.09823	0.0580262	0.809643	0.948627
14.tRNA462-PheGAA	tRNA-Phe-GAA-1-4	-0.198733	1.816	0.0575556	0.810402	0.948627
11.tRNA550-ThrCGT	tRNA-Thr-CGT-2-1	0.145881	8.32492	0.054579	0.815279	0.950177
2.tRNA1509-SerGCT	tRNA-Ser-GCT-2-1	0.143472	4.27874	0.0524612	0.818835	0.950602
3.tRNA1026-LeuCAG	tRNA-Leu-CAG-4-1	-0.143115	8.25802	0.0484422	0.825796	0.952918
1.tRNA701-LeuCAG	tRNA-Leu-CAG-1-1	0.213939	-0.736121	0.0475394	0.827402	0.952935
1.tRNA703-LeuCAG	tRNA-Leu-CAG-1-2	0.213939	-0.736121	0.0475394	0.827402	0.952935
1.tRNA705-LeuCAG	tRNA-Leu-CAG-1-3	0.213939	-0.736121	0.0475394	0.827402	0.952935
19.tRNA640-LeuTAA	tRNA-Leu-TAA-1-1	-0.12564	5.11189	0.0379623	0.845519	0.956312
3.tRNA747-HisGTG	tRNA-His-GTG-2-7	-0.126973	8.95334	0.0355217	0.850507	0.957818
2.tRNA1747-GlyGCC	tRNA-Gly-GCC-2-2	0.121735	4.82486	0.0349727	0.851653	0.958068
11.tRNA394-SerAGA	tRNA-Ser-AGA-2-2	0.124999	7.06933	0.0348027	0.85201	0.958246
3.tRNA298-AsnGTT	tRNA-Asn-GTT-3-6	-0.131686	3.55483	0.0303602	0.861675	0.960637
5.tRNA1316-PheGAA	tRNA-Phe-GAA-1-1	0.110056	4.08179	0.0296843	0.863209	0.961207
13.tRNA980-IleAAT	tRNA-Ile-AAT-1-7	0.100101	8.29046	0.0268516	0.869838	0.962513
5.tRNA1628-LysCTT	tRNA-Lys-CTT-5-1	-0.104847	-0.571101	0.00911792	0.923927	0.979703
10.tRNA1326-LeuTAA	tRNA-Leu-TAA-2-1	0.0394509	4.89417	0.0040423	0.949305	0.98441
11.tRNA397-AspGTC	tRNA-Asp-GTC-1-10	-0.022651	2.73144	0.000873496	0.976422	0.993112
6.tRNA10-ValCAC	tRNA-Val-CAC-4-1	0.0139179	7.38748	0.000469253	0.982717	0.995747
1.tRNA699-GlyGCC	tRNA-Gly-GCC-2-1	-0.00970877	6.30274	0.000231856	0.987851	0.996323
15.tRNA876-MetCAT	tRNA-iMet-CAT-2-1	0.0070733	-0.0887148	0.000183998	0.989177	0.996709
9.tRNA783-ArgACG	tRNA-Arg-ACG-3-1	0.00694761	4.50593	0.000140383	0.990547	0.996855
9.tRNA593-CysGCA	tRNA-Cys-GCA-1-1	-0.00588293	0.236366	9.59844e-05	0.992183	0.997119
11.tRNA400-SerCGA	tRNA-Ser-CGA-1-1	0.00320428	9.14475	2.72429e-05	0.995835	0.998828
3.tRNA303-GluCTC	tRNA-Glu-CTC-1-6	0.00195732	8.61629	1.04983e-05	0.997415	0.999107
3.tRNA2-LysCTT	tRNA-Lys-CTT-4-1	-0.00465198	1.16506	2.47354e-07	0.999603	0.999864

## Sheet: SALMON-highconf mature tRNA
Cluster name	tRNAscanSE	GtRNAdb name (mm10)	logFC	logCPM	LR	PValue	FDR
cluster429	13.tRNA83-LysTTT	tRNA-Lys-TTT-2-2	2.86201	3.14208	18.8523	1.41241e-05	0.000550339		FDR<0.05
cluster623	13.tRNA1003-LeuTAA	tRNA-Leu-TAA-3-1	2.51326	0.803949	8.02107	0.00462364	0.0413167
cluster848	11.tRNA205-GlyACC	tRNA-Gly-ACC-1-1	1.53329	3.30122	5.56043	0.0183709	0.111386
cluster2571	6.tRNA161-CysGCA	tRNA-Cys-GCA-4-1	2.56356	-0.799627	4.97918	0.0256541	0.140537
cluster1521	13.tRNA1000-PheGAA	tRNA-Phe-GAA-3-1	1.78333	1.01251	4.64345	0.0311722	0.161239
cluster2315	13.tRNA89-LysTTT	tRNA-Lys-TTT-3-1	2.28853	-0.931948	3.90204	0.0482276	0.216362
cluster92	11.tRNA399-ThrAGT	tRNA-Thr-AGT-3-1	1.32293	2.12687	3.58807	0.0581957	0.241726
cluster2354	13.tRNA1006-MetCAT	tRNA-Met-CAT-3-1	1.30896	1.65429	3.18241	0.0744351	0.286541
cluster2545	14.tRNA192-TyrGTA	tRNA-Tyr-GTA-3-2	1.72267	-0.392564	2.92327	0.0873107	0.318213
cluster1367	19.tRNA108-PheGAA	tRNA-Phe-GAA-2-1	1.53067	0.697954	2.853	0.0912036	0.326262
cluster763	13.tRNA1008-ThrAGT	tRNA-Thr-AGT-6-1	1.71579	-0.200105	2.61117	0.106113	0.357269
cluster523	13.tRNA69-AlaAGC	tRNA-Ala-AGC-1-1	1.28948	0.850864	2.36058	0.124436	0.393237
cluster2266	11.tRNA2021-LeuAAG	tRNA-Leu-AAG-1-1	1.59289	-0.800581	2.26066	0.132698	0.40973
cluster2613	13.tRNA81-ThrAGT	tRNA-Thr-AGT-4-1	1.12883	1.63729	2.1658	0.141111	0.422782
cluster339	3.tRNA286-GluTTC	tRNA-Glu-TTC-3-1	1.13294	1.76251	2.16144	0.141512	0.423432
cluster573	13.tRNA70-AlaCGC	tRNA-Ala-CGC-1-1	0.913154	3.48568	2.06018	0.151193	0.438613
cluster2789	13.tRNA983-ThrAGT	tRNA-Thr-AGT-5-1	1.25421	0.710513	1.92075	0.165774	0.463102
cluster1129	11.tRNA1444-CysGCA	tRNA-Cys-GCA-5-1	1.14943	0.598971	1.92109	0.165737	0.463102
cluster2270	10.tRNA971-PheGAA	tRNA-Phe-GAA-1-2	0.969317	2.4928	1.89998	0.168081	0.467459
cluster2440	13.tRNA71-AlaAGC	tRNA-Ala-AGC-3-1	0.84408	6.50511	1.68879	0.19376	0.50537
cluster2733	13.tRNA85-LeuCAA	tRNA-Leu-CAA-4-1	0.813693	5.61337	1.66446	0.197002	0.510543
cluster360	13.tRNA104-ThrAGT	tRNA-Thr-AGT-2-1	0.997748	1.46008	1.62184	0.202835	0.518977
cluster2627	13.tRNA87-GlnCTG	tRNA-Gln-CTG-1-1	0.799969	6.41866	1.59225	0.207004	0.525104
cluster512	13.tRNA61-MetCAT	tRNA-Met-CAT-2-1	0.802285	3.63731	1.59002	0.207323	0.525565
cluster1132	13.tRNA987-GlnCTG	tRNA-Gln-CTG-5-1	1.04594	0.784427	1.55506	0.212391	0.532382
cluster1282	13.tRNA997-ArgTCT	tRNA-Arg-TCT-5-1	0.755852	5.00957	1.48769	0.222576	0.549203
cluster476	6.tRNA176-CysGCA	tRNA-Cys-GCA-17-1	1.03662	0.427412	1.36376	0.242887	0.577129
cluster2495	13.tRNA98-ValCAC	tRNA-Val-CAC-1-1	0.712843	6.42241	1.28147	0.257626	0.597737
cluster376	13.tRNA977-ValAAC	tRNA-Val-AAC-3-1	0.706882	3.26807	1.2779	0.25829	0.59844
cluster2529	19.tRNA713-SerGCT	tRNA-Ser-GCT-3-1	0.723045	6.1101	1.25818	0.261995	0.602298
cluster677	11.tRNA1234-ArgCCT	tRNA-Arg-CCT-2-1	0.700303	7.79804	1.24276	0.26494	0.604647
cluster39	3.tRNA749-HisGTG	tRNA-His-GTG-1-1	1.09995	-0.339283	1.22302	0.268769	0.608576
cluster1988	2.tRNA263-AlaCGC	tRNA-Ala-CGC-2-1	0.70195	4.86671	1.21729	0.269893	0.61037
cluster1458	3.tRNA27-TyrGTA	tRNA-Tyr-GTA-4-1	1.129	-0.801169	1.12793	0.288217	0.633186
cluster284	13.tRNA93-ValAAC	tRNA-Val-AAC-2-1	0.649567	5.61882	1.09523	0.295315	0.640264
cluster119	13.tRNA95-ValAAC	tRNA-Val-AAC-4-1	0.656221	5.31128	1.07276	0.300324	0.646462
cluster1532	3.tRNA293-HisGTG	tRNA-His-GTG-3-1	0.645037	5.14498	1.03004	0.310149	0.658605
cluster2596	11.tRNA1022-ArgCCT	tRNA-Arg-CCT-1-1	0.622835	8.59513	0.983739	0.321277	0.671232
cluster505	13.tRNA1009-ArgCCG	tRNA-Arg-CCG-1-1	0.669501	2.47108	0.979687	0.322276	0.672043
cluster827	13.tRNA99-MetCAT	tRNA-Met-CAT-4-1	0.670091	1.89909	0.905041	0.341434	0.692988
cluster1148	6.tRNA1026-CysGCA	tRNA-Cys-GCA-8-1	0.980352	-0.883369	0.852312	0.355899	0.708056
cluster1407	11.tRNA1023-ArgTCG	tRNA-Arg-TCG-2-1	0.560482	4.82615	0.775134	0.378633	0.729149
cluster369	14.tRNA191-ThrTGT	tRNA-Thr-TGT-2-1	0.558975	3.87887	0.769567	0.380351	0.73126
cluster2337	11.tRNA2022-AlaTGC	tRNA-Ala-TGC-3-1	0.556581	6.3392	0.760952	0.383031	0.73302
cluster2986	5.tRNA109-TyrGTA	tRNA-Tyr-GTA-2-1	0.85157	-0.140378	0.747618	0.387232	0.735925
cluster2969	19.tRNA639-ArgTCT	tRNA-Arg-TCT-3-1	0.540811	5.29087	0.727852	0.39358	0.741198
cluster2984	13.tRNA97-ValCAC	tRNA-Val-CAC-3-1	0.52542	6.66777	0.687059	0.407166	0.75112
cluster2683	5.tRNA703-AlaTGC	tRNA-Ala-TGC-4-1	0.519248	6.05135	0.687912	0.406875	0.75112
cluster667	4.tRNA62-IleAAT	tRNA-Ile-AAT-2-1	0.605595	1.58074	0.673012	0.412003	0.757131
cluster206	11.tRNA1818-ArgTCT	tRNA-Arg-TCT-2-1	0.52016	3.99758	0.670347	0.412931	0.757928
cluster2454	17.tRNA994-ArgCCT	tRNA-Arg-CCT-3-1	0.506684	7.37259	0.6641	0.415116	0.760337
cluster2216	3.tRNA297-GlnCTG	tRNA-Gln-CTG-3-3	0.514834	8.02841	0.659447	0.416755	0.761415
cluster2788	3.tRNA752-GlyCCC	tRNA-Gly-CCC-3-1	-0.889963	-0.768907	0.658393	0.417128	0.761807
cluster1219	6.tRNA107-ArgCCT	tRNA-Arg-CCT-4-1	0.503656	7.6807	0.647884	0.42087	0.765183
cluster2504	5.tRNA1610-AspGTC	tRNA-Asp-GTC-4-1	1.00561	-0.994904	0.642548	0.42279	0.766856
cluster744	13.tRNA1004-SerGCT	tRNA-Ser-GCT-5-1	0.616105	1.31964	0.596344	0.439976	0.781816
cluster289	15.tRNA913-MetCAT	tRNA-Met-CAT-1-2	0.486194	5.41599	0.584547	0.444535	0.78513
cluster2715	13.tRNA73-ThrTGT	tRNA-Thr-TGT-1-1	0.543413	1.69704	0.566471	0.451665	0.791215
cluster109	13.tRNA82-MetCAT	tRNA-iMet-CAT-3-1	0.471528	3.84237	0.553302	0.456971	0.794391
cluster2719	19.tRNA109-ValTAC	tRNA-Val-TAC-1-1	0.474467	6.46284	0.552575	0.457267	0.794653
cluster184	13.tRNA1007-GlnTTG	tRNA-Gln-TTG-2-1	0.455637	4.0883	0.528227	0.467353	0.801117
cluster530	13.tRNA986-ValAAC	tRNA-Val-AAC-5-1	0.445244	6.8046	0.502844	0.478253	0.808784
cluster2389	13.tRNA1010-LeuCAA	tRNA-Leu-CAA-1-1	0.43944	5.79882	0.495553	0.481461	0.810671
cluster1674	13.tRNA981-IleTAT	tRNA-Ile-TAT-2-2	0.487174	2.17097	0.495953	0.481284	0.810671
cluster356	7.tRNA158-IleTAT	tRNA-Ile-TAT-1-1	0.595481	1.09429	0.495507	0.481481	0.810671
cluster1966	13.tRNA984-SerCGA	tRNA-Ser-CGA-3-1	0.435642	4.2533	0.483301	0.486931	0.814059
cluster2249	13.tRNA113-GlnTTG	tRNA-Gln-TTG-3-1	0.409863	8.48519	0.425301	0.514304	0.827778
cluster2320	6.tRNA1029-CysGCA	tRNA-Cys-GCA-7-1	0.50625	1.31673	0.424768	0.514567	0.827881
cluster1647	7.tRNA443-ProTGG	tRNA-Pro-TGG-1-1	0.485096	1.35822	0.423399	0.515246	0.828715
cluster1225	13.tRNA101-TyrGTA	tRNA-Tyr-GTA-1-2	0.473678	1.43093	0.406279	0.523864	0.833906
cluster2981	13.tRNA94-AlaAGC	tRNA-Ala-AGC-5-1	0.542088	1.24681	0.407209	0.523389	0.833906
cluster1738	13.tRNA100-IleAAT	tRNA-Ile-AAT-3-1	0.387037	4.28529	0.398593	0.527817	0.83571
cluster2815	19.tRNA8-AlaAGC	tRNA-Ala-AGC-7-1	-0.52402	1.1308	0.397178	0.52855	0.836181
cluster2497	13.tRNA102-AlaAGC	tRNA-Ala-AGC-6-1	0.425637	2.88472	0.389811	0.532399	0.837657
cluster942	3.tRNA309-GlnCTG	tRNA-Gln-CTG-4-1	0.372253	6.73437	0.350681	0.553728	0.85247
cluster502	17.tRNA719-GluCTC	tRNA-Glu-CTC-2-1	0.528135	0.210912	0.349963	0.554134	0.852794
cluster1600	3.tRNA2-LysCTT	tRNA-Lys-CTT-4-1	0.57581	-0.417791	0.33695	0.561595	0.85736
cluster2600	3.tRNA628-ArgTCT	tRNA-Arg-TCT-1-1	0.354628	6.76743	0.321969	0.570426	0.862817
cluster2243	13.tRNA960-ArgTCG	tRNA-Arg-TCG-4-1	0.362178	3.1069	0.320188	0.571495	0.863202
cluster1902	7.tRNA389-ArgTCG	tRNA-Arg-TCG-1-1	0.359289	2.88012	0.306884	0.579599	0.869117
cluster2153	17.tRNA457-CysGCA	tRNA-Cys-GCA-1-2	-0.488247	0.230349	0.30565	0.580362	0.869428
cluster2718	15.tRNA876-MetCAT	tRNA-iMet-CAT-2-1	0.343592	6.01443	0.29305	0.588273	0.871986
cluster2559	2.tRNA587-HisGTG	tRNA-His-GTG-2-3	0.343307	9.29716	0.283141	0.59465	0.874051
cluster983	17.tRNA112-GlyCCC	tRNA-Gly-CCC-1-2	0.296336	8.09237	0.21694	0.641381	0.896051
cluster2945	16.tRNA50-ThrCGT	tRNA-Thr-CGT-1-1	0.290945	4.90524	0.211679	0.645455	0.898533
cluster216	3.tRNA287-GlyCCC	tRNA-Gly-CCC-2-2	0.418204	0.293262	0.210748	0.646182	0.89911
cluster230	3.tRNA1040-ArgACG	tRNA-Arg-ACG-2-1	-0.424853	-0.00346826	0.188937	0.663803	0.904027
cluster2807	13.tRNA988-SerGCT	tRNA-Ser-GCT-1-1	0.406033	0.244907	0.179734	0.671602	0.905546
cluster2218	13.tRNA992-SerAGA	tRNA-Ser-AGA-1-1	0.249609	4.10751	0.159723	0.689412	0.906936
cluster2280	3.tRNA29-AlaAGC	tRNA-Ala-AGC-4-1	0.270044	2.66452	0.172196	0.678168	0.906936
cluster1199	6.tRNA10-ValCAC	tRNA-Val-CAC-4-1	0.221353	3.82073	0.121216	0.727719	0.920457
cluster1921	19.tRNA640-LeuTAA	tRNA-Leu-TAA-1-1	-0.174764	6.72072	0.0810259	0.775912	0.93838
cluster1892	3.tRNA283-AsnGTT	tRNA-Asn-GTT-2-1	0.243788	-0.233001	0.0691711	0.792547	0.944657
cluster2832	17.tRNA993-ArgCCG	tRNA-Arg-CCG-2-1	0.139893	3.89395	0.0497909	0.823428	0.952563
cluster2617	8.tRNA171-LeuCAG	tRNA-Leu-CAG-3-1	-0.160565	-0.0518575	0.0281276	0.866809	0.961514
cluster794	14.tRNA634-ThrAGT	tRNA-Thr-AGT-7-1	-0.158262	-0.811201	0.0215015	0.883421	0.966
cluster1441	2.tRNA1509-SerGCT	tRNA-Ser-GCT-2-1	0.0936212	2.41781	0.0192697	0.889596	0.968375
cluster290	3.tRNA1026-LeuCAG	tRNA-Leu-CAG-4-1	-0.054426	8.92085	0.00727319	0.932036	0.981757
cluster2709	7.tRNA863-LeuTAG	tRNA-Leu-TAG-3-1	0.0549578	0.535298	0.0052359	0.942316	0.98224
cluster2014	8.tRNA562-GlyGCC	tRNA-Gly-GCC-4-1	-0.030553	1.72235	0.00140421	0.970108	0.991155
cluster2428	4.tRNA641-AlaAGC	tRNA-Ala-AGC-8-1	0.0169542	-0.921856	0.000186296	0.98911	0.996709

## Sheet: Unique mappers-all genes
	logFC	logCPM	LR	PValue	FDR
4933434E20Rik	7.95866	3.7341	36.0839	1.89001e-09	3.75545e-07
Atp13a2	7.33487	3.19966	26.7763	2.28423e-07	2.38882e-05
Nrip2	7.2127	3.0993	25.2214	5.11128e-07	4.72377e-05
Gm12031	7.18036	3.0863	24.8773	6.10967e-07	5.39551e-05
Sfxn4	6.80066	2.77349	20.2775	6.69826e-06	0.000384683
Sphk1	6.6354	2.69888	18.5958	1.61576e-05	0.000776683
Trim43b	6.63339	5.96023	81.5118	1.74222e-19	6.92359e-16
D6Wsu163e	6.51218	2.55267	17.2925	3.2045e-05	0.00131286
Gm15879	6.5016	2.54487	17.2395	3.29507e-05	0.00133618
X.tRNA602-SerGCT(-)	6.37294	2.48553	16.1872	5.73795e-05	0.00203595
Rbm34	6.27897	2.41022	15.5189	8.16829e-05	0.0026178
Gm31805	6.27762	2.40145	15.3779	8.80109e-05	0.0027532
Ctc1	6.2609	2.37458	15.2079	9.62995e-05	0.00293431
Dmtn	6.23278	2.35853	15.1852	9.74658e-05	0.00293431
5.tRNA410-SerGCT(+)	6.19652	2.32584	14.8156	0.000118553	0.00341442
Phyhd1	6.16413	2.30225	14.4825	0.000141465	0.00385057
Efr3b	6.12993	2.28771	14.3983	0.000147935	0.00394836
5.tRNA474-SerGCT(+)	6.11288	2.26937	14.053	0.000177732	0.00462606
B130034C11Rik	6.06906	2.24945	13.968	0.000185948	0.00467695
3.tRNA99-AsnGTT(+)	6.00622	2.20527	13.3001	0.000265395	0.0059925
BC025920	5.98907	2.19346	13.1004	0.000295234	0.0065001
Gm10602	5.97488	2.23606	13.269	0.000269838	0.00602435
S100a3	5.94298	2.15487	12.9192	0.000325232	0.00702431
18.tRNA353-SerGCT(+)	5.91658	2.14709	12.4753	0.000412377	0.00824
Olfr803	5.83923	2.10838	12.2263	0.000471205	0.00897186
D1Ertd622e	5.80299	2.06588	12.1705	0.000485505	0.00910093
Eapp	5.78824	2.0516	12.1319	0.000495675	0.00923864
Slc2a3	5.75916	2.0368	12.0217	0.000525838	0.00962987
1.tRNA1412-AlaAGC(-)	5.72335	2.0273	11.3167	0.00076813	0.0128229
Gm10876	5.7045	2.1027	11.5676	0.000671124	0.0116465
Tapbpl	5.6827	2.00786	11.6729	0.000634163	0.0112007
Birc3	5.64838	4.413	38.3945	5.77945e-10	1.27597e-07
16.tRNA561-Undet???(-)	5.60283	1.95524	11.2268	0.000806262	0.01324
Fgfr1	5.58771	3.19171	21.1805	4.18003e-06	0.00025556
Gm43057	5.57885	1.94002	10.855	0.00098528	0.0154154
7.tRNA1275-SerGCT(-)	5.54355	1.90521	10.874	0.000975228	0.0153792
Gm11934	5.53018	1.93017	10.9316	0.000945396	0.0151492
15.tRNA602-SerGCT(-)	5.48912	1.87806	10.5072	0.00118911	0.0173096
13.tRNA985-ArgACG(-)	5.43128	1.84226	10.2707	0.00135162	0.0187034
Pdss2	5.42698	1.8299	9.84535	0.00170262	0.0213328
12.tRNA1008-SerACT(-)	5.40724	1.84936	10.175	0.00142361	0.0191777
Gm38393	5.39875	3.68032	26.0333	3.35583e-07	3.33402e-05
16.tRNA315-IleAAT(+)	5.3868	1.81714	10.2733	0.00134966	0.0187034
Krt7	5.37033	1.83734	10.1799	0.00141977	0.0191777
n-R5s196	5.36949	1.81834	9.334	0.00224941	0.0249001
C230062I16Rik	5.36785	1.82562	9.6685	0.00187454	0.0221052
5.tRNA221-SerGCT(+)	5.35854	1.82096	9.63769	0.00190625	0.0224125
Pnp	5.30925	3.63794	24.9949	5.74826e-07	5.19172e-05
1.tRNA737-SeCTCA(+)	5.29958	1.83518	9.77526	0.00176876	0.0215162
Gm17509	5.28341	1.75524	9.77405	0.00176992	0.0215162
Rdh13	5.2797	5.14567	50.646	1.10622e-12	7.32688e-10
13.tRNA1004-SerGCT(-)	5.27062	1.76189	9.68913	0.00185361	0.0219888
Gm37525	5.2339	1.73565	9.52759	0.00202406	0.0231386
Gm29683	5.18214	1.71778	9.22707	0.00238463	0.0258921
Gm609	5.17883	1.70564	8.462	0.00362643	0.0333301
Siglec1	5.17686	1.70137	9.20516	0.00241334	0.0261325
9230116N13Rik	5.17684	1.7142	8.85873	0.00291691	0.0292058
D11Wsu47e	5.17432	1.76611	8.78436	0.00303824	0.0294635
15.tRNA755-Undet???(-)	5.16505	1.69355	8.84403	0.0029405	0.0292139
Zfp952	5.16408	1.71046	8.70345	0.00317609	0.0301236
3.tRNA240-TyrGTA(+)	5.14425	3.4564	22.4796	2.12383e-06	0.000165492
5430405H02Rik	5.13525	1.67499	9.07076	0.00259729	0.0272468
H2-T23	5.11837	1.67941	8.86308	0.00290996	0.0292058
4.tRNA936-ArgCCT(+)	5.0915	1.65785	8.70541	0.00317267	0.0301236
A230072E10Rik	5.08702	1.65648	8.78082	0.00304415	0.0294635
Cyp4x1	5.085	1.65528	8.779	0.00304718	0.0294635
Zan	5.08276	2.82163	15.7786	7.12022e-05	0.0023876
A530076I17Rik	5.07643	1.6421	8.64626	0.00327734	0.0307553
Qprt	5.06658	1.65193	8.67411	0.00322762	0.0305076
Ddx39	5.05137	1.6279	7.44709	0.00635392	0.0467601
4933439K11Rik	5.03259	1.64875	8.40383	0.00374432	0.0334515
Naa16	5.02916	2.75167	14.7641	0.000121834	0.00348324
Ubtfl1	5.00707	2.74836	14.8948	0.000113678	0.00332172
Supt7l	5.0062	1.6333	8.45941	0.00363159	0.0333301
5.tRNA1154-SerGCT(-)	4.9397	1.57594	7.48919	0.00620706	0.0461268
Irgm1	4.90812	5.80732	56.0255	7.15355e-14	7.10705e-11
Cep89	4.90346	1.67351	7.86798	0.00503177	0.0405604
Atp10d	4.89678	1.58521	7.98535	0.00471575	0.0391307
Bhmt	4.8686	1.53915	7.79927	0.00522675	0.0418989
11.tRNA163-AsnGTT(+)	4.86207	1.53499	7.70086	0.00551945	0.0432629
Tbc1d7	4.85067	5.56498	52.3899	4.55051e-13	3.61675e-10
Usp19	4.8428	1.52319	7.78188	0.00527728	0.0419037
A830008E24Rik	4.82552	1.56735	7.64737	0.00568553	0.0441433
C130013H08Rik	4.82204	3.37118	18.975	1.32443e-05	0.000657912
1.tRNA939-SerGCT(-)	4.81679	1.54897	7.35839	0.00667504	0.0477588
Lman2l	4.78772	1.53958	7.49731	0.00617914	0.0461268
2810403D21Rik	4.78683	6.63981	65.6649	5.34498e-16	7.08032e-13
GL456239.1.tRNA2-LysCTT(-)	4.77616	1.49764	7.51845	0.00610704	0.0459138
Wdcp	4.76205	2.60854	12.75	0.000356008	0.00750133
Gm26782	4.75945	3.61373	21.8755	2.90923e-06	0.000205454
Gm28447	4.7576	1.49259	7.48902	0.00620764	0.0461268
13.tRNA981-IleTAT(-)	4.74384	1.47635	7.4237	0.00643703	0.0469077
Ebpl	4.73665	2.57128	12.4254	0.000423538	0.0083469
Terf2ip	4.73275	5.36516	46.9692	7.21109e-12	3.58211e-09
Olfr352	4.71272	1.52266	7.22548	0.0071876	0.049931
13.tRNA1003-LeuTAA(-)	4.70307	4.26564	29.5777	5.37182e-08	7.11587e-06
Carf	4.69922	2.6752	12.5418	0.000397942	0.00810709
Slfn5	4.68965	3.90576	24.7926	6.38416e-07	5.51536e-05
2.tRNA644-ArgTCT(+)	4.67997	1.45297	7.23581	0.00714635	0.0498872
9330020H09Rik	4.6726	7.90056	74.5892	5.79589e-18	1.15164e-14
Gm11613	4.65491	2.53476	11.811	0.000588827	0.0105405
Mag	4.63901	1.45941	7.22253	0.00719941	0.049931
Cndp1	4.6291	2.9628	14.9412	0.000110915	0.00326502
Gm37696	4.62634	2.44918	11.5748	0.000668529	0.0116465
Cars2	4.58866	3.47408	19.7211	8.96056e-06	0.000469227
Gm10457	4.57111	5.61831	44.2246	2.92786e-11	1.12878e-08
4.tRNA844-AsnGTT(+)	4.55117	3.12037	15.7708	7.14984e-05	0.0023876
2810006K23Rik	4.54336	2.40386	10.6745	0.00108624	0.0164761
4930558N11Rik	4.54243	2.98347	15.383	8.77734e-05	0.0027532
Gm43409	4.51989	2.51923	10.8648	0.000980098	0.0153949
Dennd2a	4.51196	3.34062	18.3215	1.8659e-05	0.000862219
Gm11497	4.49172	3.73104	21.4466	3.63824e-06	0.000229498
Tecpr1	4.47394	2.95879	14.6553	0.00012907	0.00363775
Dclre1c	4.46411	3.73604	21.9143	2.85103e-06	0.000205454
Gm29480	4.4522	3.37232	17.8642	2.37238e-05	0.00104754
Tfcp2	4.43425	2.33191	10.2101	0.00139677	0.0190094
7.tRNA945-SerGCT(-)	4.42951	3.60639	19.8337	8.44785e-06	0.000453673
13.tRNA112-SerTGA(+)	4.39654	3.02522	14.321	0.000154134	0.00405649
Slc35d2	4.37567	5.30806	43.3285	4.62805e-11	1.53266e-08
Ccdc36	4.37295	2.3897	9.86088	0.0016883	0.02132
Furin	4.37007	3.59959	19.7183	8.97364e-06	0.000469227
Rfc2	4.36744	2.82924	13.4881	0.000240083	0.00558932
Terf1	4.34999	4.19053	25.4769	4.47713e-07	4.23622e-05
A430046D13Rik	4.33648	3.84779	22.2455	2.3992e-06	0.000179895
Padi2	4.33454	3.22192	16.2625	5.5144e-05	0.0019922
Rfc1	4.31571	3.8568	21.0197	4.54581e-06	0.000273713
13.tRNA107-TrpCCA(+)	4.30784	2.23311	9.45818	0.00210209	0.0237321
2.tRNA416-ArgTCT(+)	4.30009	2.24803	9.25084	0.00235388	0.0256987
Slc25a20	4.26045	2.18098	8.72109	0.0031455	0.0299765
Gm4419	4.2603	2.21344	8.86176	0.00291206	0.0292058
13.tRNA88-SerAGA(+)	4.24778	3.98244	21.8508	2.94687e-06	0.000205454
Car7	4.24712	3.15865	15.3636	8.86787e-05	0.0027532
Gm28417	4.23348	2.75013	12.2216	0.000472384	0.00897186
A330032B11Rik	4.22915	2.22407	8.39553	0.00376145	0.0334515
Tmco3	4.20981	4.39567	25.7489	3.88841e-07	3.76891e-05
13.tRNA72-ThrCGT(+)	4.20115	3.06391	14.02	0.000180873	0.00462606
C730034F03Rik	4.18909	6.10911	49.0904	2.44434e-12	1.38769e-09
Slco2a1	4.15233	3.5669	17.9027	2.32495e-05	0.00104754
Apoc4	4.15173	2.1672	8.40206	0.00374797	0.0334515
Setd4	4.14616	3.95433	21.7994	3.02693e-06	0.000207397
Ing4	4.13967	2.83083	11.8529	0.000575724	0.0103997
Traf2	4.12561	5.23727	36.2275	1.75576e-09	3.6723e-07
3110002H16Rik	4.11502	4.37721	26.4178	2.74998e-07	2.80216e-05
Gm15965	4.10622	2.62233	10.6953	0.00107406	0.0163537
4931414P19Rik	4.09793	5.54426	40.6216	1.84753e-10	5.24435e-08
13.tRNA999-IleTAT(-)	4.0722	4.68463	28.4119	9.80596e-08	1.1134e-05
Gm10425	4.06989	4.24146	23.2719	1.40643e-06	0.000111783
Gys1	4.0659	5.67887	44.0973	3.12447e-11	1.12878e-08
Rab11fip1	4.03971	2.92226	11.5554	0.000675527	0.0116719
Gm45253	4.0375	4.06695	22.1102	2.57436e-06	0.000189454
Itch	4.03715	3.12474	12.7974	0.000347102	0.00741604
Slc25a23	4.03134	2.98797	13.0952	0.000296054	0.0065001
Taok3	4.02096	2.08798	7.79769	0.0052313	0.0418989
Glb1l2	4.01394	5.92921	44.7286	2.26326e-11	9.99355e-09
2.tRNA1461-SerGCT(-)	3.98764	3.13484	13.2426	0.000273663	0.00607563
13.tRNA1008-ThrAGT(-)	3.97283	3.72216	17.8004	2.45328e-05	0.00107136
8.tRNA648-Undet???(+)	3.96084	2.52766	9.7478	0.00179538	0.0215554
Gm15506	3.95782	5.80579	42.3625	7.58313e-11	2.3181e-08
Zfp202	3.95214	2.93092	12.4648	0.000414695	0.00824
Gm17229	3.94916	2.56368	9.814	0.00173189	0.0213743
A230083N12Rik	3.94385	2.05664	7.38162	0.00658939	0.047525
Zfp940	3.93883	4.4446	24.3275	8.1271e-07	6.87173e-05
13.tRNA992-SerAGA(-)	3.9284	4.78617	29.4025	5.88019e-08	7.30246e-06
Elf5	3.92521	3.57732	16.8436	4.05894e-05	0.00156412
Coa4	3.91936	1.9852	7.36462	0.00665198	0.0477588
Gm25625	3.90439	2.47249	9.49362	0.00206187	0.0233444
Gm29666	3.89508	2.61891	9.55748	0.00199136	0.0229381
3.tRNA297-GlnCTG(+)	3.88091	3.13193	13.3559	0.000257604	0.00588345
2810039B14Rik	3.87247	3.32375	14.5856	0.000133932	0.00374822
Iffo1	3.87103	2.59066	9.39076	0.00218082	0.0243443
Dqx1	3.85567	2.02011	7.21893	0.00721387	0.0499441
Soat2	3.83618	4.8914	28.4467	9.63153e-08	1.1134e-05
Paox	3.83565	4.20494	21.2667	3.9962e-06	0.000248139
Ccdc14	3.79152	3.49095	15.3655	8.85909e-05	0.0027532
Lrrn4cl	3.78183	3.25844	13.5634	0.000230637	0.00550165
Vps53	3.76595	2.52756	8.57056	0.00341641	0.0318574
Ap4e1	3.76055	5.79958	39.0662	4.09682e-10	9.94789e-08
Ptpra	3.73764	2.98583	10.8346	0.000996182	0.0154273
Zfp131	3.7348	4.72332	27.3988	1.65537e-07	1.77796e-05
Afap1	3.73177	4.26331	21.5874	3.38065e-06	0.000220241
Dtnb	3.72802	2.50596	8.80658	0.00300145	0.0294635
Gm35339	3.69564	3.9138	18.5883	1.62216e-05	0.000776683
Mrpl15	3.66547	3.81197	16.415	5.08814e-05	0.00185507
3.tRNA757-AsnGTT(-)	3.66195	2.64574	9.19554	0.00242606	0.0261988
Alox8	3.65034	4.91185	27.9366	1.25354e-07	1.38376e-05
2700038G22Rik	3.63772	2.37287	8.02813	0.00460564	0.0386135
Phkg1	3.62277	6.29641	38.9996	4.23902e-10	9.94789e-08
Madd	3.62111	3.0354	11.8179	0.000586653	0.0105405
16.tRNA85-SerGCT(+)	3.61436	2.43217	7.62388	0.00576006	0.0444475
Ttc25	3.60777	3.2001	12.5171	0.00040324	0.00813439
7.tRNA1156-AlaGGC(-)	3.59912	4.08252	19.2002	1.17704e-05	0.000592094
Rpap1	3.58928	2.40032	7.68888	0.00555621	0.0434653
Agl	3.58792	2.41491	7.7691	0.00531475	0.0420733
Ripply3	3.58769	3.66922	14.3653	0.00015055	0.00398858
Proser3	3.58447	4.56718	23.5244	1.23342e-06	0.000100033
Chrm1	3.55337	2.29549	7.38703	0.0065696	0.047525
2.tRNA1832-SerGCT(-)	3.5346	2.71686	8.86274	0.0029105	0.0292058
Gm35082	3.52451	2.30144	7.48469	0.00622259	0.0461354
Gm43138	3.51935	5.52788	32.8497	9.95676e-09	1.54425e-06
Nr6a1	3.51176	6.51965	38.992	4.25551e-10	9.94789e-08
13.tRNA87-GlnCTG(+)	3.50735	5.64079	33.8106	6.07458e-09	1.00585e-06
Gm18492	3.50318	2.33686	7.4579	0.00631587	0.0465663
Gm21781	3.48025	3.41251	11.4635	0.000709761	0.0121055
Alpk2	3.47892	4.01365	16.0795	6.07393e-05	0.00212331
Tyr	3.47284	5.78757	32.8213	1.01033e-08	1.54425e-06
Ncf2	3.45623	2.87999	10.099	0.00148352	0.0195865
13.tRNA89-LysTTT(+)	3.44843	3.80346	15.0502	0.000104687	0.00310468
13.tRNA997-ArgTCT(-)	3.44371	5.72814	32.51	1.1858e-08	1.74532e-06
Snap23	3.43823	2.81829	8.07224	0.00449485	0.0379548
4.tRNA837-SerGCT(+)	3.43124	3.02999	10.5914	0.00113618	0.0168477
1810064F22Rik	3.41796	2.61641	8.549	0.00345712	0.0320247
Gm26764	3.39225	2.63889	8.42338	0.00370426	0.0334515
Gm43329	3.3642	2.61519	7.78129	0.005279	0.0419037
Smc6	3.35417	3.91202	14.4034	0.000147533	0.00394836
Sult5a1	3.34208	2.90559	8.85827	0.00291764	0.0292058
Bicd1	3.32732	3.57552	13.4053	0.000250911	0.0057637
Gm37245	3.31837	3.4928	12.4733	0.000412812	0.00824
Dhdh	3.31445	6.189	35.829	2.15418e-09	4.07652e-07
Acbd3	3.3112	4.96309	18.6903	1.53762e-05	0.000754383
Myom2	3.30915	3.11318	10.47	0.00121329	0.0175332
Nfatc2	3.29275	3.07643	9.79745	0.00174754	0.0215007
Lactb2	3.25013	4.10546	8.53256	0.0034885	0.0322402
Dnajc11	3.24498	2.5258	7.5287	0.00607239	0.0458777
Tmem243	3.2405	3.57147	12.7606	0.000353988	0.00750133
Lgi1	3.23394	2.88627	8.67168	0.00323193	0.0305076
cluster429	3.23319	4.7249	20.5846	5.70539e-06	0.000338406
Gm26848	3.20572	5.10123	23.9594	9.83879e-07	8.1457e-05
Aldh1a3	3.19802	4.32936	16.672	4.44321e-05	0.00166825
13.tRNA1002-IleAAT(-)	3.1794	4.20798	16.203	5.69028e-05	0.00203595
Abcd4	3.16024	3.15355	9.5633	0.00198506	0.0229321
Shcbp1	3.15119	4.80974	21.4847	3.56664e-06	0.00022861
Harbi1	3.15097	4.39392	17.0612	3.61941e-05	0.00145288
Fgd4	3.13783	4.64979	18.2859	1.90114e-05	0.000868404
13.tRNA1010-LeuCAA(-)	3.12612	7.03103	35.7051	2.29567e-09	4.14682e-07
3.tRNA284-ValCAC(+)	3.12225	3.44137	11.4143	0.000728807	0.0123773
Slamf1	3.08508	3.24133	10.2654	0.00135546	0.0187034
Xxylt1	3.0733	5.00475	22.2729	2.36523e-06	0.000179895
Drc3	3.06275	2.83158	8.17271	0.00425253	0.0365792
13.tRNA972-TyrGTA(-)	3.05765	4.86404	19.2683	1.13574e-05	0.000586159
Dpep2	3.01751	4.88865	17.7231	2.55509e-05	0.00110369
Ptcra	3.00807	6.14249	29.7919	4.80999e-08	6.59135e-06
Ccnb1	2.98371	3.21921	9.75671	0.0017867	0.0215162
Gm45833	2.98274	6.14131	29.2858	6.24507e-08	7.52058e-06
Rbm5	2.96543	4.013	8.92737	0.00280928	0.0290732
14.tRNA191-ThrTGT(+)	2.94613	3.77025	12.3598	0.00043867	0.00850378
Was	2.94093	4.07528	13.6654	0.000218446	0.00529332
Gm17251	2.92747	3.12053	8.28927	0.003988	0.0351404
Pigl	2.92306	2.90106	7.55333	0.00598994	0.0454501
Tmem214	2.91456	4.84013	18.4619	1.73333e-05	0.000820032
Cdk13	2.9128	3.71084	9.82329	0.00172316	0.0213328
Gm17029	2.89329	3.83608	12.2149	0.000474104	0.00897186
Exoc1	2.84488	4.69454	17.4137	3.00644e-05	0.00125764
Nudcd2	2.82874	3.5593	10.1559	0.00143842	0.0191916
13.tRNA974-ValAAC(-)	2.81367	3.79636	10.5421	0.00116683	0.0172379
Dlg4	2.79783	3.65371	9.94796	0.00161028	0.0206811
Chrna1	2.77414	4.66205	16.9348	3.86861e-05	0.00152216
13.tRNA85-LeuCAA(+)	2.76621	9.77105	33.8442	5.97066e-09	1.00585e-06
Gpi1	2.7643	3.29543	8.0839	0.00446603	0.0379361
Gm36266	2.75247	3.95747	12.116	0.000499903	0.00923864
3.tRNA309-GlnCTG(+)	2.74745	3.147	7.9692	0.004758	0.0391307
13.tRNA994-GlnCTG(-)	2.74221	3.00572	7.28653	0.00694736	0.0489407
Zfp113	2.71933	3.07199	7.43113	0.0064105	0.0468434
Exosc2	2.71819	4.25408	13.063	0.000301181	0.00657634
Tulp3	2.71331	4.43032	14.0125	0.000181597	0.00462606
AU022252	2.70613	3.74033	9.59811	0.00194778	0.0226993
Dph5	2.70437	4.10152	12.1077	0.000502151	0.00923864
Dnajb14	2.70421	7.8527	32.4208	1.24153e-08	1.76209e-06
1700120C14Rik	2.6951	3.7481	10.3322	0.00130729	0.0184222
Bbs4	2.69132	3.26233	8.40249	0.00374708	0.0334515
5.tRNA1501-Undet???(-)	2.68578	5.74572	20.5387	5.84384e-06	0.000341521
Ppan	2.68308	3.18102	7.74792	0.00537745	0.0424008
Sfi1	2.68259	5.34456	20.181	7.04504e-06	0.000394324
Anapc16	2.67874	3.40689	8.27207	0.00402596	0.0353183
Gm19236	2.67402	3.91856	10.064	0.00151196	0.019763
Atp6v0e2	2.67276	3.83445	9.53211	0.00201908	0.0231386
Gm9964	2.67258	3.05833	7.38259	0.00658582	0.047525
Echs1	2.67046	4.77175	16.6692	4.44977e-05	0.00166825
Gmeb1	2.63666	3.89468	10.6555	0.00109745	0.0165828
Matr3	2.63075	3.45025	8.2539	0.00406645	0.0354915
13.tRNA83-LysTTT(+)	2.61001	5.04884	15.6455	7.63942e-05	0.00250901
Gm44096	2.56959	3.53461	7.76277	0.00533342	0.0421372
13.tRNA984-SerCGA(-)	2.56205	8.7473	29.4338	5.78606e-08	7.30246e-06
Cpox	2.55712	5.4629	18.3287	1.8589e-05	0.000862219
Ccnd3	2.55712	4.32205	12.4092	0.000427224	0.0083469
Olfr889	2.54636	3.37331	7.93826	0.00484002	0.0394665
Xaf1	2.54474	3.76374	8.90056	0.00285084	0.029199
Fam193a	2.54216	4.00883	10.8318	0.000997691	0.0154273
Sra1	2.53317	3.8523	9.18037	0.00244625	0.0262032
Aktip	2.53297	5.02265	16.8352	4.07708e-05	0.00156412
13.tRNA84-AspGTC(+)	2.5266	3.29651	7.4306	0.00641238	0.0468434
Lztr1	2.52531	4.49854	12.5784	0.000390234	0.00803519
1.tRNA707-AspGTC(+)	2.51949	4.13564	10.3755	0.00127698	0.0181885
3.tRNA27-TyrGTA(+)	2.515	5.43043	17.4589	2.93592e-05	0.00124121
3.tRNA756-GlnCTG(-)	2.48944	6.21129	21.6929	3.19973e-06	0.000211928
Teddm1b	2.48369	3.58893	7.96675	0.00476444	0.0391307
Unc13d	2.47138	4.84494	14.6564	0.000128993	0.00363775
A330069E16Rik	2.46947	5.33032	16.0282	6.24051e-05	0.0021565
3.tRNA293-HisGTG(+)	2.44829	3.58275	7.49228	0.00619642	0.0461268
Arl5c	2.44186	4.86494	14.0249	0.000180401	0.00462606
Gm17494	2.4373	4.95837	15.5217	8.1562e-05	0.0026178
Zfp821	2.43547	5.29432	17.3872	3.04874e-05	0.00126205
13.tRNA101-TyrGTA(+)	2.4275	4.06666	10.0581	0.00151678	0.019763
13.tRNA67-AlaAGC(+)	2.41707	4.66292	12.541	0.000398113	0.00810709
Gm16702	2.40432	4.19171	10.2725	0.00135024	0.0187034
10.tRNA976-ArgGCG(-)	2.39342	3.97797	8.83293	0.00295842	0.0292457
13.tRNA99-MetCAT(+)	2.39114	3.52383	7.55369	0.00598873	0.0454501
Srpk1	2.38937	5.18327	13.5477	0.000232581	0.00550165
Wdr34	2.38876	3.75491	8.2136	0.00415776	0.0358415
3.tRNA753-GlnCTG(-)	2.38556	4.146	9.75776	0.00178567	0.0215162
Mmp14	2.37038	3.5388	7.41495	0.0064684	0.0469077
Cflar	2.36783	4.39015	11.399	0.000734826	0.0124264
Npc2	2.3278	3.88061	8.6011	0.0033596	0.0314143
Arpc5l	2.31513	6.69057	21.7653	3.08115e-06	0.000207534
Git2	2.29262	4.41165	10.4302	0.00123971	0.0177974
Ppip5k1	2.26704	3.94396	8.14939	0.00430756	0.0368927
Srebf2	2.26494	5.5579	16.4678	4.94823e-05	0.00182076
Washc4	2.26354	5.19143	14.8153	0.000118568	0.00341442
Def8	2.23771	5.73641	15.9357	6.55299e-05	0.00224497
13.tRNA106-TyrGTA(+)	2.20088	5.2194	13.3424	0.000259467	0.00589212
Ptk2	2.19425	5.06171	13.289	0.000266973	0.00599406
17.tRNA82-ProCGG(+)	2.18699	7.22139	19.9891	7.78832e-06	0.0004297
Enah	2.17843	4.5338	8.2512	0.0040725	0.0354915
19.tRNA713-SerGCT(-)	2.15608	7.58486	20.2555	6.776e-06	0.000384683
Paip2b	2.14282	4.46332	8.39088	0.00377108	0.0334515
Dennd5b	2.14025	4.80477	10.4752	0.00120985	0.0175332
Zfand1	2.13735	4.26402	8.78503	0.00303713	0.0294635
11.tRNA401-LeuTAG(+)	2.08286	6.56918	15.9144	6.62735e-05	0.00225103
13.tRNA962-SerAGA(-)	2.08269	4.35418	8.27769	0.00401351	0.0352869
Gm29761	2.04943	4.13559	7.52103	0.00609828	0.0459138
11.tRNA399-ThrAGT(+)	2.03533	7.19012	17.8647	2.37177e-05	0.00104754
BC051077	2.03172	6.08476	15.093	0.00010234	0.00305789
13.tRNA964-LeuCAG(-)	2.01766	5.83414	13.8343	0.000199662	0.00492435
R3hdm1	2.00272	5.55945	12.9795	0.000314924	0.00683885
Cd9	1.9823	5.23617	10.7585	0.00103802	0.0158657
2.tRNA587-HisGTG(+)	1.97648	9.06726	16.8276	4.09331e-05	0.00156412
13.tRNA92-IleAAT(+)	1.96341	6.27553	14.0263	0.000180275	0.00462606
14.tRNA192-TyrGTA(+)	1.95985	8.46102	16.937	3.86413e-05	0.00152216
11.tRNA1023-ArgTCG(+)	1.86465	6.70431	13.5092	0.000237402	0.00558245
Man2b1	1.86016	5.4923	11.1171	0.000855339	0.013833
Ilf2	1.79474	4.57052	7.34175	0.00673714	0.0480671
11.tRNA395-ThrAGT(+)	1.77341	5.38223	8.644	0.00328139	0.0307553
Gm10030	1.75842	4.97747	7.37055	0.00663007	0.0477317
13.tRNA973-TyrGTA(-)	1.75722	5.00944	7.88267	0.00499108	0.0403142
13.tRNA1011-MetCAT(-)	1.75132	5.16892	8.22084	0.0041412	0.0358415
11.tRNA393-IleAAT(+)	1.74122	5.77044	9.78781	0.00175672	0.0215162
13.tRNA986-ValAAC(-)	1.73936	6.0093	10.6097	0.00112498	0.0168071
Pld1	1.72517	4.71677	7.35655	0.0066819	0.0477588
11.tRNA205-GlyACC(+)	1.72289	6.50342	11.7714	0.000601483	0.0107188
13.tRNA65-LeuCAA(+)	1.71099	9.59108	13.9067	0.000192108	0.00477149
13.tRNA60-PheGAA(+)	1.70599	5.54459	9.1885	0.00243541	0.0262032
Gfod2	1.69291	5.34874	8.85325	0.00292567	0.0292103
2.tRNA1431-HisGTG(-)	1.6806	7.17412	10.8434	0.000991469	0.0154273
11.tRNA1823-IleAAT(-)	1.6483	5.58539	8.80481	0.00300437	0.0294635
13.tRNA966-ValCAC(-)	1.64519	5.71793	8.91735	0.00282474	0.0291166
Igfbp4	1.55405	5.80637	8.40767	0.00373641	0.0334515
11.tRNA1821-SerGCT(-)	1.55013	5.72311	8.25724	0.00405899	0.0354915
2.tRNA1432-HisGTG(-)	1.42265	8.94171	8.83924	0.00294822	0.0292175
13.tRNA97-ValCAC(+)	1.3832	7.69135	7.90378	0.00493317	0.0399275
17.tRNA515-IleTAT(+)	1.34577	9.17367	8.08327	0.00446757	0.0379361
Gm42418	-1.38782	11.5994	9.33925	0.00224297	0.0248982
Hist1h4a	-1.41042	6.86589	7.49743	0.00617872	0.0461268
Rplp0	-1.52918	5.65295	7.23353	0.00715544	0.0498872
Ahnak	-1.58035	7.7711	8.06642	0.00450932	0.0379548
Hist1h4j	-1.61848	5.36373	7.4412	0.00637473	0.0468266
Hist1h1c	-1.6488	5.262	7.7929	0.00524518	0.0418989
Hist1h3b	-1.74236	4.99134	7.95877	0.00478549	0.0391307
Hist1h4d	-1.75573	5.80383	9.8717	0.0016784	0.0213098
Gm26917	-1.79425	10.7099	15.755	7.20965e-05	0.0023876
Hist1h4b	-1.87342	4.53197	7.31226	0.00684858	0.0487145
Lnpep	-1.89922	5.07703	8.10952	0.00440333	0.0376319
Timp2	-1.95669	5.27746	9.9135	0.00164071	0.0209652
Col1a2	-1.99278	4.76147	9.13653	0.00250556	0.0266946
Gm15564	-2.05501	7.82363	7.43527	0.00639578	0.0468434
Neat1	-2.14463	5.01072	8.21399	0.00415687	0.0358415
Hist1h3c	-2.1465	4.64715	10.1488	0.00144396	0.0191916
Eef1a1	-2.16235	6.24929	12.2298	0.000470318	0.00897186
Rps7	-2.24583	3.87538	7.41661	0.00646243	0.0469077
Ctsb	-2.40321	4.65694	7.28668	0.00694677	0.0489407
Col3a1	-2.43513	3.7346	8.10103	0.00442401	0.0377275
Hint1	-2.44657	4.20082	7.51703	0.00611182	0.0459138
B230219D22Rik	-2.45854	4.34373	7.22919	0.00717274	0.0499203
Alkbh5	-2.57691	4.27068	8.7898	0.0030292	0.0294635
Hist1h3a	-2.57904	3.81441	9.07883	0.00258585	0.0272468
Vps35	-2.66513	5.45489	8.40277	0.0037465	0.0334515
S100a4	-2.67421	5.35522	12.5329	0.000399847	0.00810709
Dync1h1	-2.68133	4.5413	9.76111	0.00178242	0.0215162
Rps15a	-2.68991	4.4427	11.907	0.000559246	0.0101481
Eif4b	-2.69599	4.77459	11.2927	0.000778142	0.0128847
Usmg5	-2.70308	3.85475	7.24156	0.00712349	0.0498393
mt-Nd4	-2.72119	4.35166	7.98791	0.00470907	0.0391307
Cdc27	-2.74401	3.57365	7.47744	0.00624767	0.0462351
Setd7	-2.75574	3.94579	9.90224	0.00165077	0.0210262
Zfp36l2	-2.7798	3.8336	7.97078	0.00475385	0.0391307
Phip	-2.82712	3.61546	7.64127	0.00570476	0.0441924
Rab31	-2.91055	4.67366	15.2358	9.48885e-05	0.00292315
Crabp1	-2.91689	5.19444	12.8252	0.000341991	0.00734633
Rps5	-2.94197	3.89731	9.57996	0.00196713	0.0227911
Dcaf7	-2.9422	4.4518	11.5798	0.00066672	0.0116465
S100a6	-2.94742	5.09527	17.6255	2.68963e-05	0.00114931
Dohh	-2.94936	2.93334	7.56524	0.00595047	0.0454501
Gfod1	-2.96811	3.56569	10.6285	0.00111358	0.0166995
Nedd4	-2.98338	5.22936	14.5634	0.000135522	0.00376618
N4bp1	-2.99687	3.3058	9.06989	0.00259853	0.0272468
Colec12	-3.0002	3.33951	7.78	0.00528278	0.0419037
Eif3c	-3.0002	4.88683	9.4951	0.00206021	0.0233444
Sem1	-3.0651	4.28485	7.46837	0.00627923	0.0463823
Col8a1	-3.0701	2.75373	7.5383	0.0060401	0.0457207
Lin7c	-3.1162	2.93259	7.25442	0.00707267	0.0495711
AC149090.1	-3.13338	3.01021	9.41131	0.00215651	0.0241587
Hspa9	-3.15567	6.03409	13.7198	0.00021221	0.00517377
Jpt2	-3.15938	3.57873	8.02298	0.00461875	0.0386419
Msn	-3.17737	3.6697	7.29571	0.00691193	0.0489407
Sf3b2	-3.1908	3.44607	8.86379	0.00290883	0.0292058
S100a10	-3.23766	4.17907	8.39213	0.00376849	0.0334515
Cstb	-3.25991	3.5841	8.06794	0.00450552	0.0379548
Mtpn	-3.27717	4.41206	11.1589	0.000836282	0.0136204
Prnp	-3.31087	2.54067	7.31126	0.0068524	0.0487145
Setx	-3.35685	4.35849	11.5145	0.000690537	0.0118796
Hist1h2ac	-3.36175	2.93228	9.11245	0.00253876	0.0269041
Ppp2ca	-3.38763	4.44182	8.9915	0.00271239	0.0282173
Actb	-3.39023	3.59293	10.2208	0.00138864	0.0189638
Psma5	-3.44834	2.83664	8.75216	0.00309235	0.0297189
Clic1	-3.46049	3.50476	12.7362	0.000358645	0.00750133
Pmpca	-3.47444	2.64213	7.26308	0.00703865	0.0494198
Pten	-3.48998	3.54236	8.06313	0.00451752	0.0379548
Lars	-3.50966	4.2801	9.83561	0.00171166	0.0213328
Nup85	-3.52614	3.59807	10.7953	0.00101756	0.0156735
Ddx1	-3.55508	3.9773	8.23773	0.00410284	0.0356777
Slc25a24	-3.58908	3.79424	10.5137	0.00118492	0.0173096
Cpne3	-3.6137	3.88159	7.82514	0.00515243	0.0414489
Med22	-3.63625	2.46285	7.55988	0.00596819	0.0454501
Ufm1	-3.65317	3.02085	10.3763	0.00127646	0.0181885
Hsp90b1	-3.65558	3.99094	12.1238	0.000497824	0.00923864
Tmem65	-3.65606	2.90975	8.78034	0.00304494	0.0294635
Ranbp2	-3.67837	4.66778	13.5492	0.000232396	0.00550165
Eif2s3x	-3.68229	4.49579	10.7641	0.0010349	0.0158657
Zbtb20	-3.68529	3.27027	9.84242	0.00170533	0.0213328
Gm14391	-3.71231	3.26666	7.61062	0.00580256	0.0446887
Nipbl	-3.73121	3.95121	10.6357	0.00110926	0.0166977
2018-09-11	-3.73599	3.34457	10.3689	0.00128153	0.0181885
1810037I17Rik	-3.75529	3.10129	8.51911	0.00351437	0.032404
Rpl41	-3.76777	2.35808	7.28988	0.00693443	0.0489407
Adh7	-3.76876	2.89137	8.88764	0.00287108	0.0292058
Trim37	-3.77084	3.22573	7.72941	0.00543284	0.0427527
Sh3pxd2b	-3.79019	3.1598	10.1063	0.00147765	0.019574
Cox7b	-3.79114	3.94946	10.8782	0.000973018	0.0153792
B4galt1	-3.80013	3.42289	12.6767	0.000370246	0.00770344
Trib1	-3.82035	2.80145	7.62606	0.00575307	0.0444475
Top1	-3.83034	2.57372	7.60004	0.00583671	0.0448648
Eif1	-3.852	4.05316	16.634	4.53307e-05	0.00168359
Anln	-3.89725	3.90707	9.72052	0.00182222	0.0218117
Dhx36	-3.90914	3.24786	7.92963	0.00486316	0.0395219
Thada	-3.91034	2.62627	7.28375	0.0069581	0.0489407
Ddx42	-3.92658	3.94675	8.8951	0.00285937	0.0292058
Usp9x	-3.95435	3.79766	8.55569	0.00344444	0.0319818
Man1a2	-3.9556	3.237	13.4702	0.00024238	0.0056001
Hspe1	-3.9562	3.56635	7.95881	0.00478538	0.0391307
Dctpp1	-3.97868	2.43144	8.0672	0.00450736	0.0379548
Mt1	-3.99807	2.30331	7.66252	0.00563798	0.0439321
Eif4e	-4.0066	3.38765	11.9146	0.000556972	0.0101481
Rraga	-4.01246	2.82077	9.61457	0.0019304	0.022563
Babam1	-4.04563	2.52852	8.41195	0.00372763	0.0334515
Hmgb2	-4.05951	2.89533	9.51193	0.0020414	0.0232451
Pkn2	-4.06075	3.06677	10.0804	0.00149852	0.0196539
Sfpq	-4.06931	3.22657	9.32279	0.00226321	0.0249008
Tiparp	-4.08087	3.56917	8.42417	0.00370265	0.0334515
Hprt	-4.08216	2.48713	7.97896	0.00473241	0.0391307
H2afx	-4.09753	3.17284	9.77188	0.00177201	0.0215162
AW549877	-4.09781	3.81423	9.1267	0.00251905	0.0267666
Reep3	-4.0987	2.04928	7.97783	0.00473536	0.0391307
Ctnna1	-4.11504	3.89372	9.40995	0.00215812	0.0241587
Jun	-4.13788	2.35299	7.98296	0.00472196	0.0391307
Ankib1	-4.15431	2.72589	7.6468	0.00568731	0.0441433
Loxl4	-4.19261	2.13008	8.1519	0.0043016	0.0368927
Klhl9	-4.21163	3.76838	11.252	0.000795354	0.0131151
Qsox2	-4.22583	2.34582	8.56704	0.00342303	0.0318574
Ckap2l	-4.22588	2.89636	9.62039	0.00192428	0.0225578
Clpp	-4.24524	2.84394	11.3166	0.000768166	0.0128229
Klf6	-4.2482	2.92822	10.2663	0.00135479	0.0187034
Metap1	-4.26269	2.79981	10.3257	0.0013119	0.0184222
Cyb5b	-4.26311	3.32325	12.4074	0.000427634	0.0083469
4932422M17Rik	-4.27224	1.9025	8.42036	0.00371042	0.0334515
Sec13	-4.27659	3.13249	9.52562	0.00202623	0.0231386
Prkca	-4.27965	2.98333	9.82769	0.00171904	0.0213328
Lsm6	-4.28403	2.06666	7.6767	0.00559383	0.0436736
Zfr	-4.28908	3.40737	9.69609	0.00184661	0.0219713
Hnrnpul2	-4.29201	3.01029	14.397	0.000148039	0.00394836
Ddit4	-4.30666	2.5604	10.0875	0.0014928	0.0196437
Zfand5	-4.31762	3.61968	9.00019	0.00269952	0.0281572
Vdac1	-4.32106	3.37081	8.40049	0.00375119	0.0334515
Nbas	-4.3248	2.8011	8.72361	0.00314115	0.0299765
Glo1	-4.32879	2.46554	7.36027	0.00666809	0.0477588
Jak1	-4.36171	3.50858	9.05075	0.00262587	0.0274611
Mib1	-4.36569	3.17137	9.29122	0.00230255	0.0252075
Vps13c	-4.37449	3.01506	10.9423	0.000939948	0.0151229
Abcf2	-4.39251	3.30552	13.945	0.000188235	0.00470469
Ncapg	-4.39647	1.99351	7.96225	0.00477631	0.0391307
Igfbp6	-4.40846	2.88183	9.32616	0.00225905	0.0249008
Otub1	-4.43167	2.76091	11.1151	0.000856295	0.013833
Dlat	-4.43358	2.9118	8.72256	0.00314297	0.0299765
Zfp91	-4.44894	3.19128	8.22587	0.00412973	0.0358331
Spaca6	-4.45788	2.27645	8.74999	0.00309603	0.0297189
Api5	-4.47505	3.40293	8.84881	0.00293279	0.0292103
Rars	-4.47615	3.33263	8.91043	0.00283546	0.0291166
Dpysl3	-4.48146	2.64988	10.259	0.00136021	0.018704
Egln1	-4.48214	2.28901	9.67892	0.00186394	0.0220455
Cxxc1	-4.49732	1.98149	8.32194	0.00391691	0.0345907
Cav1	-4.52606	1.7531	7.55243	0.00599291	0.0454501
Atp6v1g1	-4.5637	2.98927	9.22837	0.00238294	0.0258921
Gpt2	-4.56969	4.0108	11.3458	0.000756173	0.0127332
Rasa1	-4.57534	1.79303	7.57134	0.00593037	0.0454501
Phgdh	-4.58477	2.83793	11.2001	0.000817915	0.0133761
Ddx17	-4.58486	2.82383	7.48839	0.00620982	0.0461268
Kntc1	-4.58686	2.76914	8.65971	0.00325323	0.0306359
Rhou	-4.6078	2.32951	9.9975	0.00156753	0.0202911
Rbbp4	-4.61506	4.28722	12.2019	0.00047742	0.00899178
Ptgfr	-4.62567	1.33198	7.29874	0.00690031	0.0489407
Ddx5	-4.63862	3.00409	8.41858	0.00371405	0.0334515
Sf3b1	-4.65863	4.02506	11.3093	0.000771182	0.0128229
Sacs	-4.67204	3.2425	8.8643	0.00290802	0.0292058
Clcn7	-4.67598	1.35277	7.41742	0.00645955	0.0469077
Mgea5	-4.68628	3.76897	10.9039	0.000959611	0.015254
Bbx	-4.73749	2.98684	10.6006	0.00113052	0.0168265
Klhl11	-4.75823	2.58884	10.5199	0.00118098	0.0173096
Lpar4	-4.77575	1.38557	7.56729	0.00594372	0.0454501
Ncbp1	-4.77928	3.13102	8.77423	0.00305516	0.0294689
Fem1c	-4.80668	2.93286	9.7053	0.00183737	0.0219271
Trak2	-4.8089	1.40773	7.79106	0.00525055	0.0418989
Dock1	-4.83186	1.94788	8.38543	0.00378242	0.0334773
Snrpf	-4.83451	2.95119	9.82702	0.00171967	0.0213328
Prune2	-4.879	3.27757	9.43319	0.00213094	0.0239897
Fmn1	-4.88332	1.43719	7.70549	0.00550531	0.0432374
Fer	-4.89826	1.43897	7.92059	0.00488753	0.0396389
Mrto4	-4.90743	1.45455	7.93588	0.00484641	0.0394665
Hmgn2	-4.93223	1.45633	8.42578	0.00369937	0.0334515
Ppp1cb	-4.96611	3.14386	11.5751	0.000668399	0.0116465
Flnb	-5.06225	4.45586	19.9635	7.89334e-06	0.0004297
Glud1	-5.06792	3.8416	14.4927	0.000140701	0.00385057
Spred1	-5.08224	3.05234	13.9703	0.000185721	0.00467695
Vcpip1	-5.09988	3.31184	10.0406	0.00153131	0.019887
Lmna	-5.10282	1.54524	9.37491	0.00219976	0.0244869
Cit	-5.12953	1.54986	8.98672	0.00271949	0.0282173
Msi2	-5.12987	2.15149	8.91467	0.00282888	0.0291166
Leprot	-5.13424	1.57847	9.1681	0.0024627	0.0263085
Camk2d	-5.13664	3.23011	9.85911	0.00168993	0.02132
Gstz1	-5.1573	2.12571	10.1656	0.00143086	0.0191916
Thbd	-5.18111	1.56922	9.58154	0.00196544	0.0227911
Qk	-5.20155	4.1571	13.4848	0.000240507	0.00558932
Anks3	-5.212	1.5882	8.82312	0.00297438	0.0293305
Chtf18	-5.21661	1.65368	10.1536	0.00144018	0.0191916
Cnpy2	-5.31375	1.63631	9.31871	0.00226826	0.0249008
Ier3ip1	-5.32591	1.64466	9.18507	0.00243997	0.0262032
Pym1	-5.32937	1.64756	10.1954	0.0014079	0.0190955
Gm17690	-5.33613	1.73764	10.3467	0.00129705	0.0183433
Wdr48	-5.33803	1.67146	9.94454	0.00161327	0.0206811
Phf6	-5.38281	1.67811	9.10491	0.00254925	0.0269434
Ccng1	-5.4387	2.38192	11.7601	0.000605146	0.0107359
Xdh	-5.47082	3.12524	11.4983	0.000696603	0.0119323
Xrcc2	-5.48141	1.70938	10.429	0.00124053	0.0177974
Gm23119	-5.49977	1.82904	12.4037	0.000428477	0.0083469
Spry4	-5.53679	1.77929	9.9553	0.00160387	0.0206811
Ybx1	-5.64283	3.10751	10.5153	0.0011839	0.0173096
Slc27a1	-5.6481	1.80687	10.2488	0.00136777	0.0187431
Tgfbr3	-5.7164	3.37577	19.2093	1.17143e-05	0.000592094
Anxa1	-5.77208	3.80596	13.5623	0.000230775	0.00550165
Ncbp2	-5.86514	1.92367	10.9084	0.000957283	0.015254
H2afz	-5.88387	2.6629	15.1965	9.68829e-05	0.00293431
Selenof	-5.90069	1.9558	12.243	0.000467004	0.00897186
AU020206	-6.09649	2.04851	12.6356	0.000378475	0.00783364
Pigw	-6.21161	2.21384	14.53	0.000137949	0.003807
Irf2bpl	-6.2148	2.13591	12.746	0.000356765	0.00750133
Arf6	-6.29237	2.86801	15.5796	7.91022e-05	0.00257666
Atrx	-6.38489	3.52948	13.8241	0.000200741	0.00492435
Cep192	-7.20632	2.66666	16.0741	6.09102e-05	0.00212331
Ltbp3	4.78878	1.52468	7.18606	0.00734722	0.0506835
Akirin1	-3.77295	2.68326	7.18439	0.00735406	0.0506835
3.tRNA28-TyrGTA(+)	1.55956	5.52099	7.1832	0.00735893	0.0506835
Cd164	-2.13093	4.28924	7.16866	0.0074188	0.0509179
Atrip	1.63659	4.83404	7.16812	0.00742106	0.0509179
Tln1	-2.54779	3.6805	7.16562	0.00743141	0.0509179
9330158H04Rik	3.86179	2.12568	7.15744	0.00746537	0.0510119
Casc4	3.12586	2.64208	7.15614	0.00747078	0.0510119
Rpl37	-2.2117	3.86822	7.14833	0.00750338	0.0511465
Seh1l	-4.58318	2.70751	7.13726	0.00754985	0.0513728
2018-09-02	2.21512	3.7104	7.13427	0.00756242	0.0513728
Mcc	-3.79967	2.39293	7.13091	0.00757661	0.05138
Eif5a	-4.05031	3.09966	7.12776	0.00758995	0.05138
Nfrkb	2.81187	2.8605	7.12485	0.00760228	0.05138
Elob	-3.60756	2.6913	7.11979	0.00762374	0.0514376
Slc13a4	3.94376	1.96643	7.11104	0.00766106	0.0515529
Dicer1	-4.43504	1.71958	7.1097	0.00766678	0.0515529
Atp6v0e	3.02917	3.43055	7.1065	0.00768049	0.0515579
13.tRNA98-ValCAC(+)	2.08647	4.03405	7.09205	0.00774265	0.0518875
Pdia6	-2.84848	2.81697	7.08006	0.00779466	0.0521481
Zfp395	-4.26642	2.40194	7.07692	0.00780833	0.0521518
Man2a1	-1.94272	4.17568	7.0581	0.00789076	0.0526139
Gars	-3.8558	3.25547	7.04896	0.00793115	0.0527117
Aarsd1	3.52826	2.52941	7.04877	0.00793196	0.0527117
Phf5a	-4.1311	2.0758	7.03091	0.00801145	0.0531511
Pcdhb3	-4.40182	1.34323	7.02586	0.00803408	0.0532124
Rab10	-3.80415	3.17924	7.01463	0.00808463	0.0534581
Rbm25	2.19401	4.4494	7.00252	0.00813952	0.0536832
Malt1	2.41356	3.2782	7.00116	0.0081457	0.0536832
Atpif1	-3.72878	2.42614	6.99106	0.00819176	0.0538974
4.tRNA1358-SerGCT(-)	4.49341	1.40137	6.96828	0.00829671	0.0544977
Lrrc58	-2.25807	4.34622	6.96122	0.0083295	0.0546229
Rapgef2	2.52588	3.4931	6.95618	0.00835303	0.0546869
Amotl1	-2.29917	3.54432	6.93934	0.00843204	0.0551133
Hipk1	-2.95902	3.37521	6.9291	0.00848042	0.0553386
Sf3a3	-3.99075	3.06654	6.92414	0.00850399	0.0553803
Tmem167	-2.98756	2.74335	6.92189	0.00851469	0.0553803
Cct8	-3.53473	2.59874	6.91096	0.00856691	0.055629
B4gat1	-3.39602	2.35075	6.89906	0.00862411	0.055909
Ube2b	-4.03742	1.97622	6.8914	0.00866113	0.0560215
Ogt	-3.68592	3.36887	6.88964	0.00866965	0.0560215
Nmrk1	2.96129	2.74182	6.88621	0.00868631	0.0560379
Rbm15b	-3.86978	1.96299	6.88031	0.00871507	0.0561324
Hist4h4	-1.51779	5.06258	6.86539	0.00878809	0.0565111
Selenon	-3.84304	2.76285	6.86194	0.00880508	0.0565289
Sh3bgrl	-3.23539	3.14443	6.85707	0.00882913	0.0565475
Rrm2	-2.89763	3.17975	6.85559	0.00883644	0.0565475
Gm10634	4.69542	1.55238	6.84813	0.00887339	0.0566927
Arl1	-4.09353	2.45613	6.84172	0.00890533	0.0568054
Gm26737	4.59142	1.41241	6.81967	0.00901595	0.0574189
Nxf3	-3.78113	2.49711	6.81159	0.00905682	0.0575869
Pnn	2.47	3.58713	6.80469	0.00909188	0.0577175
Slc44a2	3.37174	2.25521	6.80046	0.00911346	0.0577622
Tomm7	-4.02623	2.19767	6.7905	0.00916443	0.0579928
Wdsub1	-4.4984	1.27052	6.78519	0.00919173	0.058073
Nus1	-2.56044	3.11327	6.77073	0.00926647	0.0584523
Grhl2	3.78203	1.89941	6.76242	0.00930976	0.0585926
Gm45509	2.34973	3.6345	6.7608	0.0093182	0.0585926
Arl8b	-3.73981	3.23492	6.74151	0.0094195	0.059136
Psmd4	-3.7083	2.40625	6.73716	0.00944248	0.0591868
Pola2	1.98042	3.97208	6.73109	0.00947466	0.059295
Agtrap	-4.16937	1.61009	6.71455	0.00956296	0.0597535
13.tRNA971-TyrGTA(-)	3.77346	1.89935	6.68564	0.00971925	0.060562
Gm10827	4.62113	1.43513	6.68498	0.00972284	0.060562
F630040K05Rik	3.72505	1.95907	6.68076	0.0097459	0.0606106
Cox14	-4.17883	2.65881	6.66762	0.00981801	0.0609154
Rad21	-2.56139	4.64117	6.66625	0.00982556	0.0609154
Tlnrd1	-3.85157	2.08819	6.65996	0.00986031	0.0609672
Ubiad1	-4.1029	2.24045	6.65919	0.00986459	0.0609672
Psma2	-2.84106	3.30719	6.65207	0.00990409	0.0611162
Bud13	3.78546	1.99642	6.64436	0.00994704	0.0612861
9.tRNA1035-LysCTT(-)	3.11496	2.48346	6.63837	0.0099805	0.0613743
Tmem201	3.87236	2.05248	6.63628	0.00999224	0.0613743
Eif4g2	-1.2526	6.72757	6.63155	0.0100188	0.0614424
Rnf150	2.90294	2.70926	6.62609	0.0100496	0.0615363
Pfdn5	-4.09936	1.55728	6.62217	0.0100717	0.061577
Coq10a	3.72383	1.89017	6.61785	0.0100962	0.0616315
2.tRNA1676-SerGCT(-)	3.04235	2.51955	6.61122	0.0101338	0.0617666
11.tRNA1819-GlyGCC(-)	1.41424	5.52599	6.59887	0.0102043	0.0620525
Zik1	-4.17157	1.58897	6.59754	0.010212	0.0620525
13.tRNA1007-GlnTTG(-)	2.33865	3.33956	6.5945	0.0102294	0.0620637
Tnks	-3.04496	2.76231	6.58352	0.0102927	0.0623526
Slc25a40	-4.36996	1.22936	6.56902	0.0103769	0.0627667
Snrnp200	-2.23842	3.89326	6.56426	0.0104047	0.0628395
Gmcl1	2.24444	3.79205	6.55376	0.0104663	0.0631152
Sumf2	3.80734	1.91392	6.54946	0.0104916	0.0631357
Sdc4	-2.62481	2.85583	6.54779	0.0105014	0.0631357
11.tRNA394-SerAGA(+)	1.93663	4.13082	6.5373	0.0105636	0.0634133
Ndrg1	-3.36876	3.37848	6.52881	0.0106141	0.0635387
Sag	3.1646	2.47102	6.52842	0.0106164	0.0635387
15.tRNA410-SerGCT(+)	4.47904	1.36301	6.49766	0.0108017	0.0645501
3110009E18Rik	4.54083	1.39529	6.48424	0.0108835	0.0649022
Gad2	3.14683	2.60526	6.48059	0.0109059	0.0649022
Washc5	-3.81234	2.59982	6.47999	0.0109096	0.0649022
Ndufv2	-3.5344	3.26917	6.46307	0.0110139	0.0654136
Pgk1	-3.89316	2.95126	6.46073	0.0110285	0.0654136
Hopx	-4.33792	1.21038	6.42647	0.0112432	0.0664545
Gm3055	-4.33792	1.21038	6.42647	0.0112432	0.0664545
Mdm4-ps	4.47436	1.4046	6.42277	0.0112666	0.0664545
Ddr2	-3.81929	1.78142	6.42211	0.0112708	0.0664545
Elp2	-2.51356	3.36747	6.41715	0.0113023	0.0665413
Slc12a6	3.73584	1.85626	6.40934	0.0113521	0.0667357
Scarna2	-1.35775	7.54074	6.40331	0.0113908	0.0668642
Olfr979	4.51934	1.43691	6.38346	0.0115189	0.0674876
Polr2g	-3.9598	2.7817	6.38159	0.011531	0.0674876
Slc25a37	-4.1295	2.29772	6.37839	0.0115518	0.0675101
Gm28441	3.41183	2.17305	6.36443	0.0116431	0.0678724
Map3k2	-3.16189	3.23879	6.36182	0.0116602	0.0678724
Plag1	-3.84224	2.12003	6.35872	0.0116806	0.0678724
Cct5	-1.96649	4.64191	6.35849	0.0116821	0.0678724
Cpsf6	-4.21737	2.52495	6.35525	0.0117035	0.0678972
mt-Co1	-1.52297	7.49463	6.34164	0.0117935	0.0683201
Ypel5	-4.40859	2.48342	6.32438	0.0119089	0.0688025
Racgap1	2.36558	3.11954	6.324	0.0119115	0.0688025
Sp1	-3.5414	3.24722	6.31575	0.011967	0.0689178
Gm37305	3.06884	2.36624	6.31339	0.011983	0.0689178
Zfp512	4.44125	1.37572	6.31332	0.0119834	0.0689178
Ncapd2	-1.58376	4.65093	6.29818	0.0120862	0.0693514
Brap	2.8235	2.70393	6.29619	0.0120998	0.0693514
Tubgcp4	3.43658	2.27541	6.29452	0.0121112	0.0693514
Atp1b3	-2.83555	3.04139	6.28348	0.0121869	0.0696843
15.tRNA395-SerGCT(+)	3.29984	2.17942	6.28042	0.0122079	0.0697045
Sbno1	2.61189	2.83276	6.27531	0.0122431	0.0698053
Klhl33	4.42393	1.37134	6.2692	0.0122854	0.069946
9130230L23Rik	2.84514	2.67518	6.25746	0.0123671	0.0703103
Sned1	-3.2557	2.39972	6.25166	0.0124077	0.0704404
Cdc26	2.36475	3.18713	6.24183	0.0124768	0.0707313
10.tRNA390-AsnGTT(+)	1.29657	5.89536	6.22128	0.0126224	0.0714551
Slk	-4.26502	2.54818	6.20699	0.0127247	0.0719315
Paxip1	2.28332	3.26037	6.18717	0.012868	0.0725721
Nmnat1	2.66838	2.79653	6.18627	0.0128745	0.0725721
C1d	-4.1432	1.5873	6.17811	0.012934	0.0726695
Mir6240	-1.58089	5.45462	6.17786	0.0129358	0.0726695
Tomm70a	-2.82507	4.14523	6.17638	0.0129467	0.0726695
Cdc42bpa	3.69478	1.82785	6.16561	0.0130257	0.0730101
Tmcc1	3.12453	2.38022	6.1596	0.0130701	0.0731555
Chchd1	-2.59602	2.83352	6.15594	0.0130971	0.0731738
Ddx10	-4.01392	2.72617	6.15419	0.0131101	0.0731738
Hnrnpc	-3.93894	2.10416	6.14876	0.0131504	0.0732585
Eef2	-1.35265	6.63839	6.14718	0.0131622	0.0732585
Zyg11b	-3.33243	3.73179	6.13618	0.0132443	0.0736122
13.tRNA115-SerGCT(+)	3.64209	1.9107	6.13057	0.0132864	0.073684
19.tRNA641-LysTTT(-)	1.28334	6.19101	6.12952	0.0132943	0.073684
Hook2	3.37683	2.15219	6.12394	0.0133363	0.073814
1.tRNA1491-AsnGTT(-)	4.3606	1.33413	6.11058	0.0134375	0.0741968
Hmgb1	-3.56825	2.48585	6.10988	0.0134428	0.0741968
Immp1l	-3.63609	1.94549	6.10405	0.0134872	0.0743387
Ywhae	-2.27528	4.40736	6.05503	0.0138668	0.0761627
P4hb	-1.78988	5.13071	6.0529	0.0138834	0.0761627
Olfr286	3.64604	1.83392	6.0523	0.0138882	0.0761627
Lims1	-4.30447	2.43215	6.05146	0.0138948	0.0761627
5.tRNA1025-AsnGTT(-)	4.45776	1.36473	6.04334	0.0139588	0.0764083
Gfpt1	-3.69914	2.50132	6.02904	0.0140724	0.0768906
Dgke	3.74128	1.86536	6.02694	0.0140891	0.0768906
Nmt2	-3.55205	3.08433	6.02495	0.014105	0.0768906
Calm3	-3.13769	2.68295	6.01205	0.0142085	0.0773213
8.tRNA892-GlyGCC(-)	1.94101	4.00158	6.01026	0.0142229	0.0773213
Gm20628	-1.27347	5.90966	6.00706	0.0142488	0.0773559
Mterf3	4.31829	1.30471	5.98818	0.0144021	0.0779227
Exosc9	2.92122	2.56431	5.98766	0.0144063	0.0779227
Zfp407	-3.96001	2.60246	5.98697	0.014412	0.0779227
Yes1	3.58683	1.7918	5.97704	0.0144933	0.0781099
Usp53	2.83368	2.46761	5.97659	0.014497	0.0781099
Csnk1a1	-3.18561	3.55407	5.97555	0.0145056	0.0781099
Klhdc7a	-3.94231	1.69427	5.96827	0.0145655	0.0783267
Uqcc1	4.41044	1.35026	5.94673	0.0147446	0.0790227
Kantr	3.02831	3.04909	5.94619	0.0147491	0.0790227
Tmem80	3.21346	2.15439	5.94553	0.0147546	0.0790227
Vps36	-3.87957	2.58165	5.91623	0.015002	0.0801431
Poli	3.57498	1.85841	5.91598	0.0150041	0.0801431
Tns3	-2.43272	3.0901	5.90093	0.0151329	0.0806851
13.tRNA69-AlaAGC(+)	2.09784	3.60336	5.89809	0.0151573	0.0806851
Myadm	-3.40721	1.93619	5.89702	0.0151665	0.0806851
Ddx24	2.85025	2.66663	5.88606	0.0152612	0.0810804
H1f0	-1.9521	5.24842	5.87832	0.0153285	0.0812611
Dmxl1	3.22294	2.08336	5.87457	0.0153611	0.0812611
Psme4	-2.54094	4.04602	5.87351	0.0153704	0.0812611
Eif3e	-3.2461	3.12313	5.87275	0.015377	0.0812611
Dync1i2	2.73365	2.66038	5.86933	0.0154069	0.0813004
Olfr63	3.35055	2.21055	5.86722	0.0154254	0.0813004
Mrps30	-3.7911	2.16843	5.86301	0.0154623	0.0813869
Hdac1	-3.72925	1.95412	5.859	0.0154976	0.0813972
Slc39a6	-3.09677	2.58998	5.85814	0.0155052	0.0813972
Dcaf10	2.27423	3.30957	5.84265	0.0156422	0.0820082
Yy1	-3.73989	2.80598	5.83016	0.0157537	0.0824838
Tmed1	4.36715	1.38781	5.82684	0.0157834	0.0825308
Cct4	-3.25928	3.3072	5.80145	0.016013	0.0835384
Naa25	1.99229	3.632	5.80034	0.0160231	0.0835384
Ybx3	-2.65305	2.81923	5.79857	0.0160392	0.0835384
5.tRNA109-TyrGTA(+)	1.23322	8.56919	5.78855	0.0161309	0.0839059
Tarsl2	2.34368	3.03606	5.78123	0.0161982	0.0841459
Mettl4	-3.72023	1.96869	5.77433	0.016262	0.0842496
Trpc4ap	3.17787	2.28436	5.77357	0.0162689	0.0842496
Nup50	-4.01949	2.53925	5.77219	0.0162818	0.0842496
Ddx52	-2.99478	3.10324	5.76416	0.0163563	0.0845252
Mkln1	2.04191	3.93786	5.75574	0.0164348	0.0848208
Ticrr	2.96825	2.31606	5.75171	0.0164726	0.0848942
Rpl26	-1.65977	4.84122	5.74786	0.0165088	0.0848942
Cux1	2.7922	2.45663	5.74739	0.0165131	0.0848942
Slc31a1	-3.75045	1.93075	5.7432	0.0165526	0.084914
Gm26549	3.26301	2.04892	5.74245	0.0165597	0.084914
Hadhb	2.59281	2.82407	5.73664	0.0166145	0.0850853
Trim65	3.18612	2.55661	5.73388	0.0166407	0.0851093
Kif4	-3.77597	2.33379	5.73103	0.0166677	0.0851381
Mrpl30	-3.19704	2.72486	5.72811	0.0166955	0.0851704
Nudt4	-3.5167	2.67404	5.71912	0.0167812	0.0853651
16.tRNA360-SerGCT(+)	4.35411	1.31936	5.71872	0.0167849	0.0853651
Anapc1	-2.75658	3.87588	5.71735	0.0167981	0.0853651
Ltn1	-3.70084	2.78578	5.71026	0.0168661	0.0856012
Faxc	-3.60411	1.92906	5.69674	0.0169965	0.086153
Tax1bp1	-4.06788	2.44857	5.69285	0.0170342	0.0862341
Zdhhc3	-2.8748	2.87766	5.68405	0.0171199	0.0865576
Gm9894	2.34803	3.10072	5.68122	0.0171475	0.0865871
Hspa14	-3.54232	2.18648	5.66878	0.0172694	0.0870923
4930579G24Rik	-3.52588	2.15978	5.66624	0.0172945	0.0871082
Smc3	-3.28351	3.15244	5.6446	0.0175092	0.0879633
3.tRNA288-GlnTTG(+)	3.55836	1.77874	5.64361	0.0175191	0.0879633
Suclg1	1.93772	3.77875	5.64245	0.0175307	0.0879633
Ptpn23	-3.07143	2.18283	5.63095	0.017646	0.0884295
Cops2	-3.89701	2.57812	5.62715	0.0176844	0.0884295
Rbsn	-3.591	2.1666	5.62656	0.0176903	0.0884295
Peak1	-2.36343	3.5199	5.61418	0.0178157	0.0888681
Ctsz	-3.80017	2.2285	5.61249	0.0178329	0.0888681
Psmd14	-3.35633	2.47978	5.61007	0.0178576	0.0888681
4933439C10Rik	3.57507	1.75826	5.60799	0.0178787	0.0888681
13.tRNA100-IleAAT(+)	3.5003	1.747	5.6069	0.0178899	0.0888681
Ero1lb	3.57332	1.75043	5.60023	0.0179582	0.0890958
Zfp410	1.61869	4.3635	5.59066	0.0180565	0.089411
Dars	-3.66107	2.7653	5.58967	0.0180667	0.089411
Ift52	-3.28118	2.02248	5.56043	0.0183709	0.0906324
Ints5	-3.82	1.60579	5.55907	0.0183851	0.0906324
13.tRNA1000-PheGAA(-)	1.78059	4.19674	5.55833	0.018393	0.0906324
11.tRNA2022-AlaTGC(-)	1.31822	5.38866	5.55721	0.0184047	0.0906324
Gm15541	2.09373	3.37412	5.55416	0.0184369	0.0906783
Chpt1	2.9579	2.27955	5.55128	0.0184672	0.0907153
Mmgt2	3.37749	2.03263	5.54731	0.0185091	0.0907693
Iqgap3	2.53713	2.72775	5.54591	0.0185239	0.0907693
Tnfsf10	3.46498	1.74148	5.54323	0.0185523	0.0907965
Yap1	1.84069	3.88762	5.54006	0.0185859	0.0908492
Ybey	3.44699	1.81819	5.53081	0.0186844	0.0911884
Top2b	-2.72152	3.26566	5.52837	0.0187106	0.0911884
Wbp4	2.02708	3.54862	5.52604	0.0187354	0.0911884
Cox8a	-3.92353	2.49004	5.52495	0.0187471	0.0911884
Gm26664	4.16432	1.25002	5.51996	0.0188007	0.0913374
Klhdc10	-3.79471	2.61592	5.50849	0.0189244	0.0914875
Sh3bgrl2	-3.68315	2.71013	5.50832	0.0189262	0.0914875
Spry2	-3.76416	2.06015	5.50584	0.018953	0.0914875
Galnt16	3.51165	1.76712	5.50566	0.0189551	0.0914875
Mut	-3.50907	2.86223	5.50395	0.0189736	0.0914875
Fbxl20	-3.42266	2.19986	5.50332	0.0189804	0.0914875
Mgst3	-4.08336	2.32379	5.50218	0.0189928	0.0914875
Uchl5	3.16801	1.99877	5.48799	0.0191476	0.0921216
2.tRNA105-Undet???(+)	2.22838	3.21123	5.48094	0.0192249	0.092382
Tab3	-1.82713	4.38691	5.47529	0.0192871	0.092569
Rtcb	-3.64079	2.23996	5.4692	0.0193545	0.092708
cluster848	1.3892	5.14638	5.46845	0.0193628	0.092708
Dcbld1	2.345	2.85094	5.46009	0.0194556	0.0930405
Cops6	-3.4113	2.0642	5.4483	0.0195874	0.0935525
13.tRNA66-AlaAGC(+)	1.36732	5.26787	5.4463	0.0196098	0.0935525
Hars	-3.85698	2.32541	5.43972	0.0196839	0.0937855
Anxa2	-2.89886	3.66067	5.43777	0.0197058	0.0937855
Rmi2	3.30907	1.94708	5.42797	0.0198167	0.0941328
Gm26772	2.54152	2.78957	5.42714	0.0198262	0.0941328
Mapk1	-3.08981	2.56915	5.39606	0.0201823	0.0955057
Klf4	-3.77737	2.39773	5.39568	0.0201867	0.0955057
Trib3	-3.0399	3.18079	5.39562	0.0201874	0.0955057
Tmem138	-3.86329	1.44385	5.38801	0.0202756	0.0956961
Flii	-3.13583	2.92746	5.38799	0.0202758	0.0956961
Met	-2.59118	2.61119	5.38216	0.0203436	0.0958304
Hist1h3d	-2.263	3.07608	5.38119	0.020355	0.0958304
Itpr3	-2.64033	3.01449	5.37862	0.020385	0.0958304
Fam110c	-3.35227	2.35856	5.37727	0.0204007	0.0958304
G2e3	-3.85577	1.44997	5.37413	0.0204375	0.0958898
Itpa	-3.68563	1.97077	5.36831	0.0205059	0.0960972
Ccdc93	-4.02511	2.29538	5.36372	0.0205599	0.0961705
Col6a2	-2.99842	2.25796	5.36287	0.0205699	0.0961705
Marf1	-2.74381	3.09434	5.36033	0.0205999	0.0961974
Rpl36a	-3.36691	2.50845	5.35241	0.0206936	0.0965217
Snapc1	-3.62844	1.73672	5.34861	0.0207388	0.0966188
Srsf3	-3.68623	2.45916	5.33887	0.020855	0.0970466
Trim28	-2.93048	2.67668	5.3334	0.0209206	0.0972379
Itga6	-2.84424	2.77064	5.32074	0.021073	0.0973669
Fam212b	3.5596	1.74978	5.31986	0.0210837	0.0973669
Cdc16	-3.63571	2.14182	5.31928	0.0210908	0.0973669
Maea	-3.57673	1.79226	5.31868	0.021098	0.0973669
Terc	-1.97504	4.11268	5.31826	0.0211031	0.0973669
Snhg18	-3.4849	1.95752	5.31727	0.0211151	0.0973669
Commd7	2.46394	2.71916	5.31688	0.0211198	0.0973669
Slf2	-3.56296	2.63192	5.31351	0.0211607	0.0973902
Dld	-3.05786	3.30622	5.31242	0.0211739	0.0973902
Zfp930	-3.71686	1.56771	5.31021	0.0212008	0.0974011
Tnpo3	-3.46593	2.15749	5.30357	0.0212817	0.0976601
Tyk2	3.08712	2.01609	5.29802	0.0213497	0.097859
Ubn2	-3.59336	2.57106	5.29264	0.0214157	0.0979324
Uqcr10	-3.90748	2.36909	5.29157	0.0214289	0.0979324
Rif1	-3.43616	2.16752	5.28956	0.0214536	0.0979324
Gm36634	4.12693	1.23785	5.28744	0.0214798	0.0979324
Jpt1	-2.11025	3.4539	5.2867	0.0214889	0.0979324
Map1b	-3.18488	3.97358	5.28389	0.0215236	0.0979755
3.tRNA1040-ArgACG(-)	2.04391	3.35686	5.28194	0.0215477	0.0979755
Magoh	-3.26603	2.28518	5.27078	0.0216862	0.0981309
Rpl19	-2.02232	3.94847	5.27043	0.0216906	0.0981309
Rrn3	-3.39613	2.8549	5.2676	0.0217259	0.0981309
Atp5j2	-2.29157	2.95183	5.26487	0.02176	0.0981309
Psmb6	-2.09111	3.86649	5.26408	0.0217699	0.0981309
3.tRNA93-ProAGG(+)	1.71161	4.00292	5.26357	0.0217763	0.0981309
Spata31d1a	2.72371	2.36764	5.26264	0.0217879	0.0981309
Abl2	-2.20428	3.42178	5.26214	0.0217942	0.0981309
Sdhd	-3.20792	3.04997	5.26135	0.0218041	0.0981309
St13	2.18402	4.20178	5.24902	0.0219592	0.0987071
Sh3tc2	-3.47843	1.6559	5.24722	0.0219818	0.0987071
Epb41l4a	-3.1945	2.23685	5.228	0.022226	0.0996911
Eif3b	-2.69638	3.61557	5.22572	0.0222553	0.0997097
Hnrnpa0	-2.8972	3.16036	5.21822	0.0223514	0.100028
Wdr12	1.87732	3.67079	5.21128	0.0224407	0.100262
Neurl1b	-3.49285	1.97753	5.21024	0.0224542	0.100262
Topors	-3.60056	2.21771	5.19781	0.0226154	0.100842
13.tRNA975-AlaAGC(-)	2.29153	2.9254	5.19631	0.0226348	0.100842
CT010467.1	-1.00211	17.2278	5.19425	0.0226617	0.100848
13.tRNA61-MetCAT(+)	2.66744	2.6122	5.18857	0.0227359	0.101065
Eif3h	-2.27379	3.71651	5.18285	0.0228109	0.1012
Cpne5	3.06197	2.0147	5.18237	0.0228172	0.1012
Cdr2l	-3.40066	2.08636	5.17693	0.0228887	0.101404
Nek4	3.11879	2.10407	5.15933	0.0231218	0.102323
Ngdn	-3.42198	2.12559	5.15564	0.0231711	0.102385
Osbpl11	2.55421	2.51737	5.15242	0.023214	0.102385
Kcnq1ot1	-3.7095	2.48079	5.1496	0.0232518	0.102385
Cog5	-3.40637	2.10475	5.14866	0.0232643	0.102385
11.tRNA1911-LeuCAA(-)	1.15371	7.51812	5.14528	0.0233096	0.102385
Socs5	-2.16664	3.34055	5.14471	0.0233172	0.102385
Serbp1	-3.06012	2.88432	5.14351	0.0233334	0.102385
Ndufa6	-3.48634	2.34141	5.14288	0.0233419	0.102385
Slc25a36	-3.77031	2.41293	5.1402	0.023378	0.10243
13.tRNA95-ValAAC(+)	2.14775	3.04425	5.11872	0.0236691	0.103502
19.tRNA108-PheGAA(+)	3.06446	2.00531	5.11733	0.023688	0.103502
Thbs1	-2.61576	2.66982	5.11513	0.0237181	0.103502
Hist1h4c	-1.17581	6.29945	5.11258	0.023753	0.103502
Esyt1	1.88813	3.55317	5.11145	0.0237685	0.103502
Cmpk1	3.01676	2.92482	5.11069	0.0237788	0.103502
Mcu	-3.30399	2.47633	5.10658	0.0238353	0.103634
Slc25a11	-3.45271	2.24294	5.09751	0.0239603	0.104063
Olfr1423	2.0943	3.13115	5.0929	0.0240239	0.104226
Gm26600	3.4116	1.70515	5.081	0.0241895	0.104829
Aspm	-3.90347	2.23684	5.07913	0.0242156	0.104829
Fosl2	-2.48243	2.9834	5.0684	0.0243659	0.105338
Wdr59	3.40868	1.78483	5.06609	0.0243983	0.105338
Gpx4	-2.73511	2.68354	5.06506	0.0244128	0.105338
Nufip1	3.09677	2.45736	5.05933	0.0244938	0.105573
Nudt5	3.29076	2.0223	5.04342	0.0247196	0.106431
Aebp1	-3.39383	1.7918	5.03571	0.0248299	0.106681
Nampt	-3.18488	2.97989	5.03246	0.0248766	0.106681
Abcc1	-3.37274	1.98306	5.0302	0.024909	0.106681
Gtf2a1	-3.7963	2.31357	5.02943	0.0249201	0.106681
Mlec	-1.42738	4.86483	5.02931	0.0249218	0.106681
3.tRNA746-GlyTCC(-)	1.15195	5.94625	5.02758	0.0249467	0.106681
Rab2a	-3.65978	2.4554	5.02589	0.0249712	0.106681
Bzw1	-3.24528	2.84923	5.02442	0.0249924	0.106681
Ywhah	-3.50874	2.62173	5.01273	0.0251616	0.107197
Gzf1	-3.71672	2.38629	5.00815	0.0252283	0.107197
Psma4	-3.71672	2.38629	5.00815	0.0252283	0.107197
Slc25a5	-3.71672	2.38629	5.00815	0.0252283	0.107197
Aars	-1.91123	4.45944	5.00678	0.0252482	0.107197
Strap	-3.12267	3.90403	5.0001	0.0253459	0.107402
3.tRNA752-GlyCCC(-)	1.92685	3.45495	4.99978	0.0253506	0.107402
Actr2	-2.43686	3.79339	4.98337	0.025592	0.10831
Tmem88b	2.75787	2.3337	4.98	0.0256419	0.108405
Ythdc1	2.75529	2.34878	4.97728	0.0256823	0.108425
Abhd17c	-3.6132	2.30737	4.97601	0.0257012	0.108425
Hist1h2bb	-1.38733	5.09746	4.96949	0.0257982	0.108608
Scpep1	-2.37334	3.98127	4.96765	0.0258257	0.108608
Rab18	-2.48629	3.48704	4.96759	0.0258266	0.108608
Fry	3.30905	1.71564	4.95939	0.0259494	0.108845
Scyl3	2.97061	1.9396	4.95797	0.0259707	0.108845
13.tRNA1006-MetCAT(-)	2.15076	3.11969	4.95712	0.0259835	0.108845
Saysd1	2.20546	2.90517	4.95653	0.0259923	0.108845
11.tRNA1822-ThrAGT(-)	2.51881	2.61579	4.94313	0.0261946	0.109355
4931406C07Rik	2.45113	2.58811	4.94143	0.0262203	0.109355
Cst3	-3.31805	2.76258	4.9385	0.0262649	0.109355
19.tRNA109-ValTAC(+)	1.27885	5.34105	4.93822	0.0262691	0.109355
Cenph	-3.72705	1.38417	4.93708	0.0262864	0.109355
Chac1	-2.14762	3.05137	4.93647	0.0262956	0.109355
Capn2	-3.12104	2.51092	4.93552	0.0263102	0.109355
Tnfrsf1a	-3.55915	1.70665	4.93392	0.0263345	0.109355
Gm15535	3.32883	1.65602	4.93017	0.0263918	0.109479
Nmt1	-3.00465	3.12527	4.91843	0.0265716	0.110032
Mdn1	2.74027	2.53914	4.91753	0.0265855	0.110032
Mettl3	1.90301	3.42362	4.91605	0.0266083	0.110032
Tctn1	1.63088	4.3092	4.91199	0.0266709	0.110142
Mcm4	-2.92735	3.23391	4.91073	0.0266903	0.110142
Slc25a46	-3.46589	2.59877	4.90554	0.0267707	0.110355
Slc48a1	-2.66656	2.69858	4.90198	0.0268259	0.110355
Syne1	-2.98823	2.4562	4.90172	0.02683	0.110355
Tinf2	-3.40871	1.59535	4.90025	0.0268529	0.110355
Sdcbp	2.67609	2.38032	4.89319	0.0269628	0.110692
Psmg2	-3.37244	1.99609	4.88917	0.0270257	0.110836
Ppp4r3b	-3.29049	2.44554	4.86918	0.0273405	0.112012
Spp1	-2.54893	2.78015	4.86475	0.0274107	0.112183
Hmox1	2.92489	2.48109	4.86265	0.0274441	0.112205
Zcrb1	2.5606	2.64156	4.85608	0.0275489	0.112517
Srpr	-2.87997	2.17497	4.84815	0.0276758	0.112919
Lrpprc	-2.96417	3.13504	4.84593	0.0277115	0.112949
Rplp1	-2.56251	2.91855	4.84397	0.0277429	0.112961
19.tRNA8-AlaAGC(+)	1.49098	4.45749	4.83986	0.0278091	0.113115
Mthfd2	-3.16033	2.87142	4.8358	0.0278746	0.113212
Thap1	3.36339	1.65328	4.83432	0.0278986	0.113212
Gclm	2.69686	2.56481	4.83161	0.0279425	0.113212
Ap3s2	-3.42662	2.20686	4.83134	0.0279469	0.113212
5.tRNA1912-AsnATT(-)	4.02834	1.19617	4.82836	0.0279953	0.113293
Rrm1	-2.07379	4.02512	4.81745	0.0281729	0.113864
Eif2b5	-2.9509	2.94642	4.81448	0.0282216	0.113864
AI314180	-3.519	2.47151	4.81442	0.0282225	0.113864
Manea	-3.40367	2.09475	4.80707	0.0283432	0.114235
Snx2	-3.4221	2.57544	4.79692	0.0285106	0.114566
Vdac2	-3.4221	2.57544	4.79692	0.0285106	0.114566
Ddx20	1.60027	4.03489	4.79686	0.0285117	0.114566
7.tRNA158-IleTAT(+)	1.07474	7.56563	4.79009	0.0286239	0.114797
Zfp605	3.32453	1.64931	4.78991	0.028627	0.114797
Gtf2e2	-3.57949	1.81559	4.78788	0.0286606	0.114816
Hist1h4h	-1.75719	4.11675	4.78379	0.0287289	0.114973
Pan3	2.26423	2.92955	4.78183	0.0287616	0.114988
Stt3b	-1.48528	5.1419	4.77096	0.0289437	0.1156
B2m	-2.29042	4.00881	4.76841	0.0289866	0.115655
Calr	-2.28416	3.27422	4.75973	0.0291332	0.116
Klhl42	-3.45105	1.87061	4.75863	0.0291517	0.116
Tnrc6c	2.40949	2.54208	4.75805	0.0291616	0.116
Olfr1372-ps1	-1.18318	7.28863	4.75639	0.0291897	0.116
1.tRNA111-IleGAT(+)	3.03899	1.93176	4.75014	0.0292959	0.116218
Dusp4	-3.40843	1.67133	4.74948	0.0293072	0.116218
Eps8	-3.299	1.98339	4.747	0.0293495	0.116218
Mrpl20	-2.91476	2.55513	4.74628	0.0293617	0.116218
Ints8	3.27451	1.69823	4.74344	0.0294102	0.116238
Eif3m	-3.1547	2.24916	4.74163	0.0294412	0.116238
Chchd4	-2.75268	2.25661	4.74086	0.0294543	0.116238
Tmem115	-3.05605	1.80029	4.73888	0.0294883	0.116257
Trim59	-3.33053	2.55342	4.72849	0.0296668	0.116844
Zfp35	-3.37602	1.72237	4.71904	0.0298304	0.117372
Arglu1	-3.31388	2.64999	4.71399	0.0299181	0.117601
Rbm15	-3.29674	2.20717	4.69418	0.0302649	0.118692
Tspan3	-3.46915	2.44598	4.69303	0.0302852	0.118692
Oat	-3.46915	2.44598	4.69303	0.0302852	0.118692
Hist2h2ab	-1.96873	3.14025	4.68707	0.0303904	0.118987
Cdc42	-2.22911	3.45454	4.67599	0.0305871	0.119639
mt-Rnr2	-0.952432	13.946	4.67419	0.0306191	0.119646
Ddx51	-3.3432	2.13593	4.67124	0.0306718	0.119735
15.tRNA594-Undet???(-)	2.9644	1.89094	4.65987	0.0308756	0.120412
13.tRNA86-SerAGA(+)	1.47731	4.60641	4.65804	0.0309085	0.120422
Slc20a2	-2.18523	3.10878	4.64756	0.0310977	0.120964
Tpm4	-2.90771	3.41366	4.64438	0.0311553	0.120964
Rap1b	-2.58456	3.92711	4.64154	0.031207	0.120964
Otud1	-3.24943	1.94354	4.63973	0.0312399	0.120964
Shroom1	3.23143	1.64587	4.63884	0.0312561	0.120964
Nap1l1	-2.47199	3.5802	4.63745	0.0312814	0.120964
Dido1	-3.09783	1.67263	4.63653	0.0312982	0.120964
Phf20l1	-3.70676	2.14432	4.6325	0.0313718	0.120964
Htt	-3.70676	2.14432	4.6325	0.0313718	0.120964
Mrps22	-3.70676	2.14432	4.6325	0.0313718	0.120964
8030423F21Rik	3.90976	1.17267	4.63192	0.0313823	0.120964
Cdc40	-3.55227	2.3033	4.6264	0.0314835	0.121119
Thumpd1	-3.55227	2.3033	4.6264	0.0314835	0.121119
Heatr1	-3.08654	2.8327	4.62465	0.0315157	0.121125
Brwd1	-3.61719	2.22608	4.61867	0.0316258	0.121197
Jcad	-3.61719	2.22608	4.61867	0.0316258	0.121197
Etfa	-3.61719	2.22608	4.61867	0.0316258	0.121197
Rpl23	-1.24146	5.40287	4.6017	0.0319403	0.122284
Anapc2	-3.27013	2.62751	4.59825	0.0320047	0.122413
13.tRNA77-GlyGCC(+)	2.42985	2.53223	4.5814	0.0323208	0.123418
Arf3	-2.86447	3.15082	4.57987	0.0323496	0.123418
Slc23a1	3.38069	1.67408	4.57751	0.0323942	0.123418
15.tRNA245-AsnGTT(+)	3.92575	1.21788	4.57614	0.0324201	0.123418
Ndc80	-2.91595	2.86112	4.576	0.0324229	0.123418
Arhgef15	1.77977	3.68509	4.57109	0.0325158	0.123653
Hdac3	-3.26213	1.8195	4.56793	0.0325759	0.123764
Ier5	-2.31396	3.08109	4.56533	0.0326255	0.123833
Eif3i	-2.99324	2.90644	4.56348	0.0326607	0.123849
Zmpste24	-2.03452	3.42865	4.55238	0.032873	0.124535
Tmem209	2.14954	3.43076	4.54329	0.033048	0.125079
13.tRNA965-ArgACG(-)	2.33093	2.55931	4.53764	0.0331572	0.125373
Ngly1	3.35164	1.6432	4.52586	0.0333863	0.126119
Steap1	-3.17669	2.36633	4.51702	0.0335593	0.126652
Fermt2	-3.64374	2.11212	4.50857	0.0337255	0.127159
13.tRNA959-MetCAT(-)	2.19848	2.86521	4.50562	0.0337836	0.127257
Tmed7	-2.03432	3.482	4.50207	0.0338539	0.127401
Ncapg2	-2.04726	3.40258	4.4981	0.0339326	0.127508
Aimp1	-2.92921	2.94747	4.49739	0.0339466	0.127508
Nup160	-3.09504	2.74695	4.49283	0.0340373	0.127728
C1qbp	-3.37675	2.34027	4.48335	0.0342265	0.128141
Gm14137	-3.45095	1.54447	4.4819	0.0342556	0.128141
13.tRNA1001-IleAAT(-)	1.77438	3.68878	4.47965	0.0343008	0.128141
Zfp316	2.91386	2.05512	4.47919	0.0343099	0.128141
Gle1	-3.09393	2.16573	4.47782	0.0343374	0.128141
Asf1b	-3.15606	2.04557	4.47765	0.0343409	0.128141
Ccz1	1.97477	3.32565	4.46497	0.0345968	0.128894
Carhsp1	-3.02848	2.15678	4.46418	0.0346126	0.128894
Slbp	2.96891	1.96286	4.46283	0.03464	0.128894
15.tRNA183-AsnGTT(+)	2.39197	2.41319	4.45158	0.0348689	0.129574
Tbl1xr1	-3.3742	1.72462	4.44939	0.0349138	0.129574
Slc36a1	-2.84412	1.8137	4.44906	0.0349204	0.129574
Map2k4	-3.36565	2.39353	4.44519	0.0349998	0.129707
Cggbp1	-2.31915	3.88713	4.44412	0.0350217	0.129707
Ptcd2	-3.34171	1.92948	4.43681	0.0351718	0.130142
Max	-3.45905	1.45571	4.43359	0.0352383	0.130267
Nt5dc3	-3.30835	2.02409	4.42853	0.0353429	0.130532
Trabd	2.22557	2.72781	4.42356	0.035446	0.130792
Nol8	2.72269	2.28296	4.40019	0.035935	0.132018
Fam133b	-3.58279	2.07918	4.39999	0.0359391	0.132018
Ppid	-3.39513	2.32134	4.39955	0.0359484	0.132018
Gm26869	-3.39513	2.32134	4.39955	0.0359484	0.132018
Srsf2	-2.85239	3.90121	4.39578	0.036028	0.132018
Skiv2l2	-3.03102	2.75986	4.39558	0.0360323	0.132018
Ctdspl2	2.91451	2.07466	4.39542	0.0360357	0.132018
Snu13	-2.10614	3.17222	4.39501	0.0360443	0.132018
Cyb5d2	2.91973	1.94339	4.39157	0.0361171	0.132163
2010005H15Rik	-3.38943	2.02191	4.38872	0.0361775	0.132263
13.tRNA982-SerGCT(-)	1.39427	4.54213	4.38396	0.0362785	0.13251
Ddost	-2.13006	3.61352	4.38232	0.0363136	0.132516
Trpm2	2.16148	2.79635	4.37741	0.0364183	0.132776
13.tRNA970-TyrGTA(-)	1.14588	5.94988	4.3723	0.0365276	0.133053
Asah1	-3.48	1.95337	4.36597	0.0366637	0.133426
Sav1	-3.14261	2.61904	4.36267	0.0367347	0.133529
Atf7	2.33437	3.52735	4.36154	0.0367591	0.133529
Acot9	-3.10468	2.10362	4.35157	0.0369748	0.13419
Slc35f5	-2.67657	2.62357	4.34788	0.0370551	0.134359
Drg1	-3.22483	2.41203	4.33448	0.0373478	0.135296
9330154J02Rik	3.78054	1.1569	4.32744	0.0375027	0.1356
2610507B11Rik	-1.22893	5.07784	4.32579	0.0375391	0.1356
Idh3b	-2.59621	3.19349	4.325	0.0375565	0.1356
Eif3f	-2.78176	3.03651	4.32378	0.0375833	0.1356
Itsn2	-2.76481	2.32734	4.32293	0.0376021	0.1356
Sardh	-3.25694	1.61909	4.31915	0.0376857	0.135778
Chmp5	-2.93703	2.57348	4.30583	0.037982	0.136473
Sae1	-2.9708	2.77264	4.3041	0.0380206	0.136473
Timm29	-3.25479	1.98916	4.30298	0.0380457	0.136473
Hif1an	-3.13335	2.26408	4.30295	0.0380463	0.136473
Pkd1	-2.52664	2.67164	4.30277	0.0380504	0.136473
Ext1	-3.2535	2.03238	4.29972	0.0381187	0.136595
6.tRNA1115-Undet???(-)	1.87401	3.26712	4.29496	0.0382255	0.136854
Zfp706	-2.79409	3.42797	4.2921	0.0382899	0.136962
Ifit2	-3.03404	2.24419	4.28972	0.0383435	0.13703
Fat1	3.77195	1.13222	4.28657	0.0384145	0.137138
Nsmce1	-3.40517	2.04688	4.28428	0.0384664	0.137138
Sumo1	-3.13967	2.55789	4.28379	0.0384774	0.137138
Higd2a	-3.09576	1.66033	4.28145	0.0385305	0.137204
Slc38a2	-1.45704	4.80686	4.27891	0.038588	0.137286
Notch2	-1.27065	4.95192	4.27423	0.0386946	0.13739
Id3	-3.22802	1.59117	4.27379	0.0387045	0.13739
Vcpkmt	-3.33874	2.29298	4.27307	0.038721	0.13739
Dusp11	-3.24481	2.41038	4.27026	0.0387851	0.137495
Tubg1	-3.0464	2.28842	4.26725	0.0388538	0.137616
Crebrf	-2.88483	2.84948	4.26297	0.0389518	0.13784
Eif2s1	-2.74374	3.04692	4.25955	0.0390304	0.137995
Jmjd6	-1.97894	2.871	4.24679	0.0393246	0.138912
Tgs1	-3.21454	1.86094	4.24431	0.039382	0.138991
Ino80	-3.37076	2.03812	4.2389	0.0395078	0.139311
Neu3	2.59515	2.21718	4.22858	0.0397488	0.140037
Degs1	-3.17291	1.92932	4.21979	0.0399551	0.140525
Thoc3	-3.12457	2.10755	4.21967	0.039958	0.140525
Ago1	-2.62866	2.33407	4.21642	0.0400346	0.14067
Hist2h2be	-2.59234	2.52228	4.21193	0.0401406	0.140918
Mtfmt	2.56459	2.54983	4.20856	0.0402205	0.141074
Usp37	1.72375	3.85492	4.20485	0.0403085	0.141258
Trnt1	-2.59891	2.4735	4.19824	0.040466	0.141675
Gprc5b	-3.29841	1.65035	4.19686	0.0404989	0.141675
Gm16222	2.53158	2.32775	4.19374	0.0405735	0.141811
Timm21	-3.43731	1.25209	4.18987	0.0406662	0.141903
Rheb	-3.38322	1.90721	4.18765	0.0407194	0.141903
Dck	-3.42174	2.13297	4.18607	0.0407575	0.141903
Tm9sf3	-1.53497	4.20565	4.18331	0.040824	0.141903
Erf	-3.24839	1.75397	4.18248	0.040844	0.141903
14.tRNA709-LeuTAG(-)	1.20849	5.37668	4.18129	0.0408725	0.141903
Col4a2	-1.69639	3.46166	4.17596	0.0410013	0.141903
mt-Atp8	-2.94934	2.71801	4.17547	0.0410133	0.141903
Plin3	-2.94934	2.71801	4.17547	0.0410133	0.141903
Eci1	-3.45411	2.01098	4.17225	0.0410913	0.141903
Lrrk2	-3.45411	2.01098	4.17225	0.0410913	0.141903
Fam96a	-3.45411	2.01098	4.17225	0.0410913	0.141903
Ift22	-3.45411	2.01098	4.17225	0.0410913	0.141903
Socs3	-2.42558	2.42907	4.1719	0.0410996	0.141903
Trap1	-2.77098	2.93358	4.16239	0.041331	0.142578
D8Ertd738e	-2.96074	2.28578	4.14647	0.0417213	0.143799
11.tRNA204-ValCAC(+)	1.64146	3.64598	4.13949	0.0418939	0.144269
Msrb3	-2.36461	2.64784	4.13543	0.0419944	0.14449
Fth1	-1.60609	5.05427	4.12827	0.0421724	0.144977
14.tRNA210-ArgACG(+)	1.20172	5.07418	4.1227	0.0423115	0.145041
9430025C20Rik	2.57447	2.43395	4.12256	0.042315	0.145041
Pdia3	-2.50584	3.99325	4.12211	0.0423263	0.145041
Zbed5	3.01889	2.30489	4.1204	0.042369	0.145041
Galk1	-2.17618	3.18617	4.12022	0.0423735	0.145041
Slc16a1	-1.38548	4.66028	4.11633	0.042471	0.145249
Parva	-3.08914	2.4689	4.08804	0.0431878	0.147318
Zfp652	-3.31052	2.18471	4.08776	0.0431948	0.147318
Tug1	-3.31052	2.18471	4.08776	0.0431948	0.147318
Nup188	-2.79832	2.84212	4.08569	0.0432479	0.147318
Ccdc6	-2.67936	3.01281	4.08384	0.0432952	0.147318
Gpr137b-ps	2.1533	2.63641	4.08372	0.0432983	0.147318
Lix1l	-3.36214	2.10056	4.08012	0.0433905	0.147343
3.tRNA11-AsnGTT(+)	2.65874	2.00118	4.0798	0.0433987	0.147343
1.tRNA1013-AspGTC(-)	1.40292	4.40584	4.07909	0.043417	0.147343
Hist1h4i	1.55003	4.07126	4.07391	0.0435503	0.147613
Fam187b	2.89034	1.85129	4.07312	0.0435706	0.147613
4.tRNA861-SerGCT(+)	3.0743	1.61424	4.06049	0.0438978	0.148594
Decr2	1.73174	3.57483	4.05483	0.0440452	0.148966
Nanos1	-3.38627	1.97564	4.05265	0.044102	0.149032
Dctn2	-2.27758	2.72828	4.05107	0.0441433	0.149045
Mfsd1	-2.17593	3.32774	4.04786	0.0442273	0.149201
Akr1a1	-2.68621	2.04666	4.04278	0.0443607	0.149454
Gm49336	-2.92653	2.66119	4.04215	0.0443774	0.149454
BC003965	-2.97836	2.58745	4.03875	0.0444668	0.149601
Epm2aip1	-3.28274	2.09024	4.03763	0.0444963	0.149601
Rabggta	3.05837	1.53129	4.03294	0.04462	0.14989
9.tRNA1251-SerGCT(-)	3.04414	1.59224	4.02406	0.0448556	0.150554
Mthfd2l	2.92193	1.92794	4.01801	0.0450169	0.150891
Trim6	2.8149	1.96105	4.01745	0.0450318	0.150891
Wls	-3.22106	2.23454	4.01386	0.0451278	0.151085
13.tRNA993-AspGTC(-)	2.15954	2.7272	4.00797	0.0452856	0.151461
Appbp2	-2.29897	3.4352	4.00498	0.045366	0.151461
Sf3b3	-1.18676	4.88277	4.00416	0.0453882	0.151461
Tmprss11a	1.44837	4.07068	4.004	0.0453924	0.151461
Cpe	-2.83357	2.68113	3.99833	0.0455453	0.151843
Cops9	2.83941	2.18079	3.97538	0.04617	0.153797
Ppm1b	-3.3007	2.06741	3.97204	0.0462617	0.153831
Wapl	-3.3007	2.06741	3.97204	0.0462617	0.153831
Topbp1	1.34973	4.97687	3.9695	0.0463317	0.153831
13.tRNA113-GlnTTG(+)	1.94089	2.89697	3.96937	0.046335	0.153831
Kdsr	-3.18551	2.14662	3.96761	0.0463835	0.153863
Zfp866	-3.14733	2.28261	3.95698	0.0466773	0.154709
Ikbip	-2.69451	1.9246	3.95549	0.0467187	0.154717
Txndc11	1.7278	3.48856	3.94766	0.0469366	0.155071
Sptbn1	-3.24543	2.15348	3.94744	0.0469426	0.155071
Thoc2	-3.24543	2.15348	3.94744	0.0469426	0.155071
Tgfb1	1.06064	5.60361	3.9378	0.0472124	0.155751
Amfr	-1.44281	4.16209	3.93705	0.0472336	0.155751
Wdfy2	-2.9658	2.01333	3.93475	0.0472981	0.155751
Ank	-1.71065	3.67693	3.93276	0.0473541	0.155751
Gm26909	1.9894	2.89583	3.93265	0.0473572	0.155751
Txndc9	1.74463	3.23414	3.93161	0.0473865	0.155751
Aurkaip1	-3.31574	1.93941	3.92893	0.0474621	0.155751
Dynlt3	-3.31574	1.93941	3.92893	0.0474621	0.155751
Gon7	1.78629	3.24388	3.92359	0.0476131	0.156039
Dym	-3.00949	2.08011	3.92305	0.0476283	0.156039
Zfp646	2.10176	2.78688	3.9154	0.0478456	0.156621
Ptges	-1.81452	3.13166	3.90988	0.0480029	0.156917
Fpgt	-2.94599	1.62011	3.90947	0.0480148	0.156917
Atp6v0d1	-3.26195	3.21058	3.90055	0.0482702	0.157622
Rock1	-2.79272	2.72326	3.89796	0.0483449	0.157697
Zfp607a	2.81215	1.87058	3.89604	0.0483999	0.157697
Serp1	-2.54068	3.54601	3.89562	0.0484123	0.157697
Gpat4	-2.24974	2.53505	3.88659	0.0486731	0.158417
2310022A10Rik	2.76038	1.83859	3.88247	0.0487928	0.158623
Med30	-3.15958	2.20441	3.88109	0.0488327	0.158623
2310022B05Rik	-3.03252	2.37395	3.87722	0.0489455	0.158623
3.tRNA747-HisGTG(-)	1.04958	6.0724	3.87697	0.0489527	0.158623
Foxn2	-2.63595	2.76858	3.87626	0.0489736	0.158623
Pim3	-2.40176	2.4658	3.87513	0.0490066	0.158623
Tmem168	-2.17461	3.14584	3.87481	0.0490157	0.158623
Idh3g	-3.1361	2.19472	3.87005	0.0491551	0.158936
Hgh1	-2.88556	1.94462	3.86877	0.0491926	0.158936
Taf6	2.73587	2.08551	3.86302	0.0493614	0.159352
Ccnb2	-3.23703	2.03348	3.86053	0.0494347	0.159459
Stt3a	-1.95313	3.5481	3.85828	0.049501	0.159543
Lpin2	-3.16032	2.02608	3.85414	0.0496235	0.159808
BC005537	-2.07635	3.78074	3.85137	0.0497054	0.159943
Eri1	-3.13447	2.11457	3.84871	0.0497842	0.16004
Phf10	-2.951	2.45958	3.84559	0.0498769	0.16004
Gm31600	2.70532	1.75957	3.84529	0.0498859	0.16004
Eif3d	-1.837	3.65164	3.84493	0.0498968	0.16004
Nceh1	-2.41287	2.44881	3.84047	0.0500296	0.160337
X.tRNA375-AlaTGC(+)	1.85603	3.11965	3.83739	0.0501216	0.160487
Prps1	-2.88865	2.54019	3.8318	0.050289	0.160487
Tiam2	-3.20964	1.92808	3.83133	0.0503029	0.160487
Zfp148	-3.08865	2.25351	3.8308	0.0503188	0.160487
Gsr	-3.08865	2.25351	3.8308	0.0503188	0.160487
Coq9	-3.08865	2.25351	3.8308	0.0503188	0.160487
B230312C02Rik	1.79838	3.37482	3.82698	0.0504337	0.16066
13.tRNA105-GluTTC(+)	2.14636	2.63202	3.82631	0.0504539	0.16066
Sars	-2.80967	2.70369	3.82484	0.0504982	0.160672
Srsf7	-1.92905	3.53792	3.82162	0.0505954	0.160853
Oxsr1	-3.18128	2.12157	3.81828	0.0506961	0.161044
Tmed5	1.62012	3.46095	3.80532	0.0510899	0.161938
Mgme1	-3.07967	1.41543	3.80492	0.0511022	0.161938
Ipmk	-2.87968	1.96803	3.80184	0.0511962	0.161938
Tmem87b	-3.24229	1.90226	3.80083	0.0512273	0.161938
Sin3b	-3.24229	1.90226	3.80083	0.0512273	0.161938
Pold2	-3.24229	1.90226	3.80083	0.0512273	0.161938
Arl14ep	-3.08569	1.77388	3.79967	0.0512627	0.161938
Cxcr2	2.20118	2.49137	3.79242	0.0514853	0.162512
Igf2r	-1.94018	3.78551	3.78913	0.0515863	0.162672
Xrn2	-2.50685	3.50119	3.78811	0.0516178	0.162672
1110004F10Rik	-3.04664	1.57401	3.78473	0.0517224	0.162872
Atp5f1	-2.68239	2.78259	3.78144	0.051824	0.163039
Scap	-2.64194	2.06374	3.78036	0.0518575	0.163039
1.tRNA1612-Undet???(-)	2.67972	1.75651	3.7719	0.0521204	0.163736
Wars2	3.03324	1.54318	3.76837	0.0522305	0.163953
Cmss1	-2.96283	1.91081	3.76659	0.0522863	0.163998
Rps27a	-1.38496	4.38447	3.76426	0.0523589	0.164097
Fkbp9	-1.47036	4.28892	3.75788	0.0525591	0.164594
16.tRNA706-GlyGCC(-)	2.76633	1.84877	3.74928	0.0528303	0.165313
Mmachc	-3.08408	2.16379	3.74146	0.0530781	0.165958
Hist3h2bb-ps	-3.01708	1.84041	3.73584	0.053257	0.166386
Fn1	1.64326	3.54387	3.7339	0.0533188	0.166449
Snrpd1	-2.11599	2.88511	3.72847	0.0534923	0.166619
Tra2a	-2.81777	2.55523	3.72679	0.0535464	0.166619
Scd2	-0.90078	7.36527	3.72587	0.0535757	0.166619
Acp6	1.7369	3.23755	3.72569	0.0535816	0.166619
Rrm2b	2.35989	2.16031	3.72564	0.053583	0.166619
14.tRNA529-SerGCT(-)	3.03538	1.5254	3.71664	0.0538726	0.167172
G3bp2	2.68862	1.75396	3.71539	0.0539131	0.167172
Pebp1	-2.01736	3.04266	3.71463	0.0539377	0.167172
Cbx1	-3.12115	2.08895	3.71359	0.0539711	0.167172
Asap1	-3.12115	2.08895	3.71359	0.0539711	0.167172
Mxra7	-2.39843	2.26885	3.70897	0.0541209	0.167359
Scara3	-2.48839	2.17102	3.70769	0.0541622	0.167359
Pdxk	-2.97107	1.8069	3.70643	0.0542031	0.167359
Utp20	-1.79212	4.03986	3.70343	0.0543008	0.167359
Irf2bp2	-3.02861	2.22381	3.70264	0.0543264	0.167359
Tbc1d15	-3.02861	2.22381	3.70264	0.0543264	0.167359
Bcap31	-3.02861	2.22381	3.70264	0.0543264	0.167359
13.tRNA988-SerGCT(-)	2.33374	2.38333	3.69882	0.054451	0.167498
mt-Nd5	-1.37898	4.86943	3.69704	0.0545092	0.167498
Mettl6	-3.12328	1.43907	3.69675	0.0545186	0.167498
Mtg2	2.20768	2.48816	3.69555	0.0545577	0.167498
Arid2	-2.36846	3.28457	3.6948	0.0545823	0.167498
Sgo1	-2.54742	2.84275	3.68871	0.0547818	0.167981
8.tRNA416-LeuCAG(+)	1.41681	4.37116	3.6857	0.054881	0.168155
Ptprg	-2.44635	2.39329	3.68287	0.0549741	0.16831
Sf3b5	-3.18558	1.78624	3.67935	0.0550902	0.168536
Zc3h7b	-2.61535	2.38643	3.67646	0.0551858	0.168699
Btg1	-1.68917	4.2985	3.66708	0.0554975	0.169224
Dusp2	-3.00493	1.54485	3.66603	0.0555324	0.169224
Mrc2	-2.49417	2.32993	3.65971	0.0557435	0.169224
Twist2	-3.16341	1.86413	3.65878	0.0557745	0.169224
Mex3c	-3.16341	1.86413	3.65878	0.0557745	0.169224
Mrps18a	-3.16341	1.86413	3.65878	0.0557745	0.169224
Rbm45	-3.16341	1.86413	3.65878	0.0557745	0.169224
Sltm	-3.16341	1.86413	3.65878	0.0557745	0.169224
Rnf11	-3.16341	1.86413	3.65878	0.0557745	0.169224
Lonp1	-2.24991	3.96069	3.65851	0.0557835	0.169224
Naxe	-2.86787	2.09846	3.64964	0.0560812	0.169998
Zfp101	-3.12479	1.58386	3.64298	0.0563062	0.170549
Cmtm7	2.1353	2.53784	3.63091	0.0567157	0.171659
Casp3	-3.10227	1.96315	3.62642	0.056869	0.171861
Cep68	-3.10227	1.96315	3.62642	0.056869	0.171861
Ttbk1	2.40443	2.35012	3.61357	0.0573101	0.173062
Sdhb	-3.03044	2.14223	3.6092	0.0574607	0.173134
Ube2z	-2.08838	3.39702	3.60865	0.0574798	0.173134
Anxa4	2.38093	2.24009	3.6077	0.0575125	0.173134
Man1b1	-1.88857	3.12638	3.60572	0.057581	0.173134
Nf2	-3.05884	2.05557	3.60567	0.0575827	0.173134
Ndufb9	-1.93557	3.54268	3.60531	0.0575952	0.173134
AC158972.2	-2.62644	1.77793	3.59888	0.0578184	0.173674
Dyrk2	-2.26833	2.58033	3.59207	0.0580557	0.174255
Cpsf2	-2.34536	3.17517	3.58864	0.0581759	0.17445
13.tRNA978-AlaAGC(-)	2.61794	1.85665	3.58587	0.058273	0.17445
Gpsm2	-2.22707	2.93723	3.58563	0.0582813	0.17445
Sec14l1	-2.5922	2.2643	3.5852	0.0582963	0.17445
Ppp3ca	-2.96673	2.1935	3.57249	0.0587441	0.175549
Tmem106b	-2.80163	2.913	3.57164	0.0587742	0.175549
Gm28043	2.77364	1.87725	3.57102	0.0587963	0.175549
Josd1	-1.97565	2.86931	3.56397	0.0590463	0.176154
8.tRNA891-GlyGCC(-)	1.43909	4.01041	3.56282	0.0590873	0.176154
Dtymk	-2.72648	2.47724	3.55685	0.0593	0.176655
1.tRNA1014-AsnGTT(-)	1.87347	2.99662	3.55453	0.0593832	0.176771
Psmc6	-2.41082	3.01416	3.5491	0.0595777	0.177133
Ppm1k	-3.03232	1.43756	3.54838	0.0596035	0.177133
13.tRNA82-MetCAT(+)	1.1026	5.28952	3.54723	0.0596449	0.177133
Yod1	-2.78961	2.46072	3.54475	0.0597343	0.177133
Uqcrq	-2.19957	2.95305	3.54471	0.0597355	0.177133
Fnip1	-2.85271	3.38724	3.54278	0.0598051	0.177133
Rps6ka3	-2.96918	2.10307	3.54245	0.059817	0.177133
Cpd	-1.44953	4.34766	3.5391	0.059938	0.177359
11.tRNA1824-GlyTCC(-)	1.22981	4.48216	3.53586	0.0600551	0.177574
Mapk12	1.82165	2.89405	3.53351	0.0601405	0.177608
Mta2	-2.48198	2.4554	3.53307	0.0601562	0.177608
Rpl28	-2.0764	2.48806	3.53074	0.0602407	0.177726
Ubb	-2.86866	2.29059	3.52645	0.0603968	0.178054
Kat8	2.87522	1.45887	3.52057	0.0606115	0.178555
Ghitm	-2.83017	2.33667	3.51264	0.0609023	0.178729
Bahd1	-2.86241	1.68023	3.50969	0.0610108	0.178729
Papola	-3.10742	1.74489	3.50845	0.0610567	0.178729
11.tRNA1022-ArgCCT(+)	1.01992	5.75918	3.50668	0.0611219	0.178729
Smyd5	-2.92664	1.81968	3.50623	0.0611383	0.178729
Gsdme	-3.03075	1.92667	3.50337	0.0612439	0.178729
Snx1	-3.03075	1.92667	3.50337	0.0612439	0.178729
Ice1	-3.03075	1.92667	3.50337	0.0612439	0.178729
Snx12	-3.03075	1.92667	3.50337	0.0612439	0.178729
Ubqln2	-3.03075	1.92667	3.50337	0.0612439	0.178729
Prmt7	-3.03075	1.92667	3.50337	0.0612439	0.178729
Farp1	-3.03075	1.92667	3.50337	0.0612439	0.178729
Gclc	-2.79688	2.38125	3.50307	0.0612554	0.178729
Ptpn4	-3.07772	1.82498	3.4987	0.0614171	0.178938
Pura	-3.07772	1.82498	3.4987	0.0614171	0.178938
Adprh	-2.96878	2.11011	3.49559	0.0615323	0.178958
Casd1	-2.96878	2.11011	3.49559	0.0615323	0.178958
Sumo2	-2.99368	2.02141	3.49435	0.0615785	0.178958
Klhl24	2.6136	3.14867	3.4933	0.0616177	0.178958
Copb1	-2.81784	3.37274	3.49246	0.061649	0.178958
Zfp277	2.60182	2.18194	3.49104	0.0617019	0.178981
15.tRNA1018-SerGCT(-)	2.88495	1.45865	3.48679	0.0618606	0.17931
Tmem245	0.881807	6.64751	3.48302	0.0620017	0.1795
3.tRNA964-SerGCT(-)	2.89967	1.45341	3.48214	0.0620343	0.1795
Vkorc1l1	-2.07677	2.72189	3.48038	0.0621004	0.1795
Dap	-1.65216	3.91666	3.47905	0.0621503	0.1795
Lclat1	-2.23621	2.5719	3.47865	0.0621654	0.1795
Etaa1	-2.5576	1.94694	3.47667	0.0622397	0.1795
3.tRNA849-SerGCT(-)	2.42884	2.13986	3.4766	0.0622423	0.1795
Gm16185	2.58846	2.05938	3.47171	0.0624268	0.179902
Plod1	-2.52656	2.03071	3.46311	0.0627521	0.180606
3.tRNA792-MetCAT(-)	0.882915	7.89413	3.46284	0.0627623	0.180606
Atxn1	-2.67002	2.32207	3.46025	0.0628608	0.180759
Gm13056	-2.78134	2.15999	3.45378	0.0631072	0.181174
Cpt1a	-2.81833	1.81497	3.45331	0.0631252	0.181174
Atad3a	-2.56085	1.77697	3.45232	0.063163	0.181174
11.tRNA1817-GlnCTG(-)	1.41171	3.87083	3.45059	0.0632292	0.181174
Gm26730	2.28655	2.25088	3.45049	0.0632332	0.181174
4732419C18Rik	2.53725	1.752	3.4425	0.0635396	0.181613
Rtn2	2.17735	2.33769	3.44131	0.0635852	0.181613
D130062J10Rik	1.80272	3.03177	3.44038	0.0636209	0.181613
Utp3	-2.90291	2.16254	3.44035	0.0636222	0.181613
Rdh10	-2.34808	1.89731	3.43814	0.0637072	0.181613
Strn	-2.7735	2.45846	3.43776	0.0637219	0.181613
Atp5o	-2.99887	1.81654	3.43726	0.0637415	0.181613
Tmpo	-2.89077	2.20341	3.4362	0.0637823	0.181613
Tubb4b	-2.80393	2.04451	3.43507	0.063826	0.181613
Gm11525	2.59974	1.852	3.43462	0.0638434	0.181613
Ctsl	1.51033	3.53197	3.43247	0.0639264	0.181719
Psmc3ip	-2.97467	1.47243	3.42601	0.0641768	0.182301
Nudc	-2.85297	2.21303	3.41983	0.0644175	0.182723
Spg11	-2.85297	2.21303	3.41983	0.0644175	0.182723
Dlg1	2.02345	2.53733	3.41787	0.0644942	0.18281
Cers2	-1.78772	3.73775	3.4123	0.0647122	0.183297
Hexa	-2.80364	2.34536	3.40968	0.0648152	0.183427
Eml2	-2.15517	2.34029	3.40878	0.0648504	0.183427
Snrnp70	2.07322	2.79492	3.40673	0.0649312	0.183525
Fam160b1	-2.90849	1.49552	3.40272	0.065089	0.183733
Pts	1.88199	2.71642	3.40032	0.0651837	0.183733
Clcn5	-2.24282	2.57055	3.39881	0.0652433	0.183733
Aqp1	-1.46021	3.9221	3.3986	0.0652517	0.183733
Zfp266	-2.7749	2.30873	3.39716	0.0653086	0.183733
Prep	-2.7749	2.30873	3.39716	0.0653086	0.183733
Ubxn4	-2.77661	1.86918	3.39667	0.0653283	0.183733
Ube2h	-2.7439	2.35418	3.3921	0.0655094	0.184054
Bod1	-2.90764	2.07727	3.39082	0.0655603	0.184054
A430010J10Rik	2.62507	1.76746	3.39029	0.0655814	0.184054
Itgb7	-2.3177	2.55068	3.38836	0.0656583	0.18414
Nacc1	-2.32635	3.40311	3.38268	0.0658849	0.184428
Pno1	-2.37888	2.58173	3.38259	0.0658886	0.184428
Lhfp	2.41659	1.87399	3.3823	0.0659002	0.184428
Ikbkap	-2.53034	2.13463	3.37968	0.0660047	0.184451
Zfp157	-2.92653	1.98644	3.37943	0.066015	0.184451
Smpd4	2.17172	2.43875	3.37861	0.0660477	0.184451
Plin2	-2.95616	1.88925	3.37601	0.0661521	0.184613
Rpa2	-2.681	1.73856	3.3734	0.0662569	0.184775
Tmem9	-3.02278	1.70617	3.37178	0.0663222	0.184782
Gm29773	2.1311	2.49693	3.37103	0.0663522	0.184782
Cct2	-1.93033	3.72917	3.36753	0.0664935	0.185013
Tfip11	-2.93877	1.57642	3.36646	0.0665364	0.185013
Gm23751	0.864699	10.2685	3.36551	0.066575	0.185013
Gm2788	2.24268	2.14968	3.36366	0.0666497	0.185092
Gm26732	2.93007	1.5156	3.36078	0.0667663	0.185282
Olfr796	2.22439	2.62897	3.35967	0.0668116	0.185282
Gnat1	1.97094	2.57522	3.35319	0.0670747	0.185786
Mcm3ap	-2.92012	1.88116	3.3529	0.0670868	0.185786
9.tRNA571-Undet???(+)	2.64844	1.80994	3.34444	0.0674323	0.186545
Fkbp3	-2.55312	1.8517	3.3439	0.0674547	0.186545
Fam210b	-2.98772	1.78474	3.33239	0.0679282	0.187463
Rpap3	-2.98772	1.78474	3.33239	0.0679282	0.187463
H2afv	-2.98772	1.78474	3.33239	0.0679282	0.187463
13.tRNA110-GlyGCC(+)	1.54249	3.79102	3.32589	0.0681972	0.188075
Gm33466	2.88205	1.48916	3.32023	0.0684324	0.188463
Hjurp	-1.83687	3.69422	3.32021	0.068433	0.188463
Xpo4	-2.47229	2.7126	3.30815	0.0689372	0.189518
Pdk3	-2.83733	2.13091	3.3076	0.0689603	0.189518
Minos1	-1.6129	3.21642	3.3066	0.0690022	0.189518
Nme1	-2.85268	2.10003	3.30599	0.0690276	0.189518
Pcgf3	-2.41336	2.44929	3.30536	0.0690544	0.189518
Ptgs2	-1.91879	2.9248	3.29956	0.0692985	0.190057
Npm3	-2.93704	1.59862	3.29527	0.0694797	0.190422
Atp1a1	-1.10401	5.0524	3.29078	0.06967	0.190707
Gm20442	2.38104	1.95589	3.28948	0.0697252	0.190707
Ccdc62	1.8476	2.73483	3.28942	0.0697275	0.190707
Minpp1	-2.7513	2.23226	3.28378	0.0699674	0.191211
Hnrnpa1	-2.84418	2.04367	3.28283	0.0700081	0.191211
Tmem55a	-2.68941	2.3266	3.27954	0.0701486	0.191463
Smad3	-2.77442	1.79438	3.27834	0.0701999	0.191472
Tpmt	2.97497	1.69808	3.27436	0.0703702	0.191805
Col5a3	-3.21242	1.61561	3.27064	0.0705302	0.192109
1.tRNA1400-GlyGCC(-)	1.34003	4.07644	3.26572	0.070742	0.192554
Stx6	-2.85661	1.9506	3.26069	0.0709592	0.193013
Bicral	-2.6302	2.54477	3.25729	0.0711066	0.193282
Nek9	-2.46048	2.6067	3.24902	0.071466	0.194126
Fam129a	-2.74506	1.77721	3.24768	0.0715245	0.194152
Fnbp1	-2.82789	1.70253	3.24406	0.0716829	0.194449
AI506816	-1.26883	4.99225	3.23394	0.0721269	0.195485
Upf3a	1.74423	3.01464	3.23312	0.072163	0.195485
Plcb3	-2.87398	1.85085	3.22908	0.0723415	0.195801
Samd8	-2.18484	2.53798	3.22824	0.0723783	0.195801
Pdzd8	-1.43449	3.75366	3.22243	0.0726357	0.196363
2.tRNA1947-AsnGTT(-)	1.64606	3.41281	3.2197	0.0727569	0.196557
S1pr2	-2.43671	1.82551	3.21109	0.0731408	0.19746
1810013L24Rik	-2.6176	2.7965	3.20877	0.0732446	0.197606
Snrpd2	-2.77712	2.09859	3.20562	0.0733857	0.197853
Tmbim6	-1.46119	3.64928	3.19341	0.0739356	0.198965
Eea1	-2.40895	2.88708	3.19217	0.0739916	0.198965
Pdha1	-2.26448	3.03347	3.19189	0.0740046	0.198965
Lpgat1	-1.52786	3.60009	3.19114	0.0740386	0.198965
4.tRNA62-IleAAT(+)	2.42343	2.01612	3.18986	0.0740962	0.198965
Mki67	-2.04499	4.5725	3.18899	0.0741356	0.198965
Ccnd1	-2.08386	2.49597	3.18871	0.0741486	0.198965
Maml3	2.74607	2.07131	3.18711	0.0742213	0.198996
Slc25a4	-2.74088	3.26675	3.18624	0.0742605	0.198996
Slc35a3	-1.88033	2.97156	3.18165	0.0744694	0.199421
Lypd1	2.7712	1.77591	3.17553	0.0747489	0.200035
Rictor	-2.7486	3.22703	3.16706	0.0751375	0.20094
Prkaca	-2.63333	2.2985	3.16537	0.0752153	0.201013
Csnk1g3	-2.58856	2.48325	3.1633	0.0753107	0.201132
St3gal4	-2.89297	1.74336	3.15953	0.0754848	0.201328
Tmod3	1.64902	3.48477	3.15952	0.0754853	0.201328
Btaf1	-2.28844	2.83816	3.15435	0.0757247	0.201804
Gatad1	-2.47143	2.50479	3.15348	0.0757653	0.201804
Arcn1	1.38198	4.72202	3.15125	0.0758686	0.20185
Lap3	-2.66522	3.3114	3.15092	0.0758841	0.20185
Grpel1	-2.30303	2.806	3.148	0.0760201	0.202076
Pigv	2.41859	1.86265	3.14316	0.0762458	0.202541
Bcl2l13	-2.78367	1.91386	3.13792	0.0764913	0.202899
Cdc37l1	-2.78367	1.91386	3.13792	0.0764913	0.202899
6.tRNA46-ProAGG(+)	1.21808	4.4652	3.13701	0.0765338	0.202899
Memo1	-2.10311	2.96103	3.1359	0.0765863	0.202903
Vps13b	-2.81111	3.14584	3.13344	0.0767016	0.203073
Atxn3	-2.69521	1.74464	3.13223	0.0767586	0.203088
11.tRNA206-ThrTGT(+)	1.06536	4.90271	3.13062	0.0768347	0.203154
18.tRNA785-SerGCT(-)	2.74423	1.49986	3.12881	0.0769197	0.203244
Ckap4	-3.03364	1.4485	3.12155	0.0772632	0.204016
Dnajc1	-2.15759	2.32442	3.11177	0.0777286	0.205109
Dcaf8	-2.79824	1.90239	3.11002	0.0778121	0.205193
Selenow	-1.65881	3.60882	3.10806	0.0779056	0.205279
13.tRNA968-IleAAT(-)	1.27719	4.20254	3.10718	0.077948	0.205279
Ube2t	2.36187	2.23965	3.09888	0.0783463	0.206164
Pafah1b2	-2.27559	3.22796	3.09801	0.078388	0.206164
Rpsa	-0.844707	8.26285	3.09431	0.0785665	0.206497
Timm44	-2.45709	2.05044	3.08893	0.0788264	0.207043
Pwp2	-2.49969	2.27669	3.08428	0.0790521	0.207371
Gm35021	2.62279	1.5873	3.0832	0.0791046	0.207371
Csnk1g1	-2.74628	1.9664	3.08313	0.079108	0.207371
Zfp64	-2.73354	2.10939	3.07841	0.0793382	0.207838
Hs2st1	-1.70263	3.27483	3.07662	0.0794253	0.207929
5830487J09Rik	2.72998	1.40417	3.07544	0.0794829	0.207943
Gm20768	2.11397	2.2172	3.07351	0.0795775	0.208053
Prps2	-2.78724	1.8114	3.07225	0.079639	0.208077
Pgam1	-1.9905	4.5694	3.07062	0.0797192	0.20815
Tgif1	-2.15793	2.60653	3.06793	0.079851	0.208357
Tcea1	-2.72042	1.73103	3.06089	0.080198	0.209125
Atp13a1	-2.61264	2.33583	3.05774	0.0803536	0.209145
Tmem185a	-2.74331	1.61848	3.0567	0.0804047	0.209145
Slf1	-2.70955	1.97406	3.05647	0.0804163	0.209145
Taco1	-2.70955	1.97406	3.05647	0.0804163	0.209145
Txnl1	-2.50597	3.44163	3.0503	0.0807224	0.209804
Hist2h2ac	-1.62651	3.78367	3.04741	0.0808662	0.210041
Stx12	-2.66208	2.11954	3.04326	0.0810731	0.210441
Riok3	-2.74912	1.53116	3.03652	0.0814103	0.211178
Ctbp1	-3.00026	1.42763	3.02946	0.0817651	0.21196
Cdc25c	-2.54589	2.13248	3.02807	0.0818352	0.212003
Prkg2	-2.4616	2.20215	3.02631	0.081924	0.212095
Ap2a2	-2.19514	2.47092	3.02424	0.0820287	0.212228
Thbs2	-1.70451	3.24473	3.02167	0.0821586	0.21232
Ciapin1	2.28532	2.36967	3.02143	0.0821712	0.21232
Nfe2l2	-2.73376	3.15725	3.01486	0.0825044	0.213042
Psmb4	-1.81538	3.79439	3.01084	0.0827093	0.213433
Sec24b	-2.70694	1.87617	3.00888	0.0828094	0.213446
Rilpl2	2.29117	2.42849	3.00793	0.0828583	0.213446
Cd63	-1.56399	3.27066	3.00759	0.0828756	0.213446
17.tRNA935-SerGCT(-)	2.42642	1.77755	3.00528	0.0829935	0.213612
Arl2bp	-2.31234	2.38316	3.00176	0.0831742	0.213905
Npat	-2.33835	3.0143	3.00053	0.0832373	0.213905
Cenpe	-2.4962	2.87379	2.99991	0.083269	0.213905
Sod2	-2.07239	2.68164	2.99461	0.083542	0.214468
Zfp287	2.29762	1.92232	2.99257	0.0836471	0.214599
C330007P06Rik	2.51806	1.94743	2.98984	0.0837885	0.214823
1810059H22Rik	2.53339	2.24914	2.98239	0.0841747	0.215599
Metrn	-2.79294	1.70076	2.97983	0.0843082	0.215599
Uggt1	-2.79294	1.70076	2.97983	0.0843082	0.215599
Akirin2	-2.79294	1.70076	2.97983	0.0843082	0.215599
Tns1	-2.45489	1.90385	2.97691	0.0844602	0.215743
Fam104a	-1.94823	2.78072	2.97667	0.084473	0.215743
Prr11	2.13959	2.93807	2.97202	0.0847159	0.216224
Gm25848	0.868112	6.83196	2.97012	0.0848158	0.21634
Anxa5	-2.41518	3.50991	2.96754	0.0849508	0.216545
Zcchc4	-2.68452	1.93015	2.95826	0.0854398	0.217652
Slc38a6	-0.76558	8.29122	2.95154	0.0857958	0.218419
Rab8b	-2.65227	2.13013	2.94289	0.0862564	0.21916
Stx19	2.44212	1.72909	2.94225	0.0862906	0.21916
Ensa	-1.49139	3.69955	2.94147	0.0863319	0.21916
Plec	-2.24088	2.1165	2.9414	0.0863361	0.21916
Ubr5	-2.60042	2.08701	2.9409	0.0863626	0.21916
Tet3	-2.25564	2.32884	2.93639	0.0866039	0.219632
Slc25a30	-2.53626	2.21313	2.93365	0.0867513	0.219866
Insr	-1.46207	3.60412	2.93222	0.0868279	0.21992
Hnrnph2	-2.72734	1.69406	2.92588	0.0871696	0.22045
Tmem109	-2.66777	1.64853	2.92532	0.0872	0.22045
Tk1	-2.25447	2.7021	2.92508	0.0872127	0.22045
Faf1	-2.40179	2.43825	2.92423	0.087259	0.22045
Dnajc22	-2.62259	1.57227	2.91596	0.0877074	0.221301
Lin52	-2.62259	1.57227	2.91596	0.0877074	0.221301
Prrc1	-2.69598	1.77086	2.90963	0.0880519	0.221889
Zswim7	-2.69598	1.77086	2.90963	0.0880519	0.221889
Ube2k	1.78523	2.6184	2.8974	0.0887225	0.223318
Pabpc1	-1.4366	4.27733	2.89724	0.0887315	0.223318
Impact	-2.40796	2.39566	2.89588	0.0888061	0.223364
Scrn1	-2.70673	1.76216	2.88597	0.089354	0.224483
Lamp2	-1.8322	3.19468	2.88288	0.0895255	0.224483
Mrpl12	-2.6271	1.58035	2.88263	0.0895398	0.224483
12.tRNA275-SerGCT(+)	2.43473	1.64031	2.88072	0.0896461	0.224483
Plcl2	-2.58205	1.99709	2.88071	0.0896465	0.224483
Smarca5	-2.58205	1.99709	2.88071	0.0896465	0.224483
Utp6	-2.58205	1.99709	2.88071	0.0896465	0.224483
Acot2	-2.73761	1.47033	2.87716	0.0898442	0.224837
Brd2	-1.5383	3.0364	2.86346	0.0906125	0.226617
13.tRNA967-AlaCGC(-)	1.25157	4.22762	2.85999	0.0908079	0.226863
13.tRNA990-SerAGA(-)	1.70941	2.7563	2.85969	0.090825	0.226863
Osbp	-2.42717	2.30632	2.85288	0.0912105	0.227683
Extl3	-2.34296	1.65523	2.84257	0.0917974	0.229004
Tubb6	-2.35391	2.06723	2.84044	0.091919	0.229108
Hist1h2bc	-1.31714	3.82823	2.83862	0.0920234	0.229108
Il6st	-2.22516	2.0882	2.83685	0.0921249	0.229108
13.tRNA996-SerTGA(-)	2.73231	1.35002	2.83646	0.0921467	0.229108
Lrp1	-1.36403	4.16626	2.83537	0.0922097	0.229108
Noa1	1.5078	3.32937	2.83463	0.0922519	0.229108
Polg2	2.23492	1.89978	2.83452	0.0922585	0.229108
Ccdc50	-1.99627	3.23098	2.83331	0.0923281	0.229108
Rab5a	-2.43968	2.25939	2.83279	0.092358	0.229108
Rpl39	-1.36326	4.63492	2.83057	0.0924853	0.22928
Zfp937	-2.6854	1.43837	2.82793	0.0926379	0.229516
Bag3	-2.65903	1.82552	2.82576	0.092763	0.229682
Kars	2.04224	2.21341	2.81968	0.093115	0.230239
Derl1	-1.55552	3.80292	2.8166	0.093294	0.230239
Tbc1d13	-2.56263	1.79026	2.81552	0.0933569	0.230239
Rsf1	2.09303	2.88493	2.81465	0.093407	0.230239
Tbc1d12	-2.56781	1.73594	2.81456	0.0934123	0.230239
1.tRNA699-GlyGCC(+)	0.927714	5.44507	2.81337	0.0934817	0.230239
Sar1b	-2.4545	2.21079	2.81321	0.0934913	0.230239
Idi1	-2.4545	2.21079	2.81321	0.0934913	0.230239
Secisbp2l	-2.46152	2.02023	2.812	0.0935614	0.230239
Phb	2.2096	1.81279	2.81191	0.093567	0.230239
Hist1h1e	-1.14282	4.38481	2.8102	0.0936669	0.230326
Ep300	-1.44679	3.72398	2.80777	0.0938087	0.230326
6.tRNA618-GlyTCC(-)	2.29147	1.99493	2.80757	0.0938206	0.230326
11.tRNA516-SerGCT(+)	2.41497	1.61646	2.80733	0.0938343	0.230326
Rab33b	2.2988	2.20601	2.80033	0.0942448	0.231191
Prrx1	-2.49835	2.10811	2.79909	0.0943176	0.231227
Supt6	-2.47213	2.16042	2.79451	0.0945878	0.231392
Net1	-2.73857	1.36897	2.79408	0.0946133	0.231392
Cacybp	-2.13128	3.22534	2.79351	0.0946465	0.231392
Atf7ip	-2.68651	1.65689	2.79301	0.0946762	0.231392
Exoc5	-2.68651	1.65689	2.79301	0.0946762	0.231392
Hdlbp	-1.63614	3.01453	2.78828	0.0949559	0.231842
Sppl2a	-2.31679	2.57825	2.78741	0.0950076	0.231842
Gnl3	-0.907642	5.57163	2.78694	0.0950355	0.231842
P2rx4	2.08627	2.14743	2.78179	0.0953414	0.232446
Sptlc1	-2.46383	1.81771	2.78028	0.0954312	0.232522
Mia2	1.95894	2.24756	2.77875	0.095523	0.232603
Hist1h3g	-1.09403	4.89573	2.77767	0.0955873	0.232617
Golga3	2.3494	2.19401	2.77576	0.0957014	0.232752
Gxylt2	-1.65789	3.3919	2.76276	0.0964816	0.234418
Me2	-2.16946	2.59752	2.76238	0.0965044	0.234418
Rpl27	-2.22032	2.11794	2.75798	0.0967706	0.234921
Rprd1a	-1.63218	3.34018	2.75042	0.097229	0.23589
Simc1	-2.68426	1.64755	2.74715	0.0974277	0.236176
14.tRNA286-SerGCT(+)	2.10666	2.11925	2.74581	0.0975099	0.236176
Zfp532	2.63548	1.44764	2.74555	0.0975253	0.236176
Ets2	-2.59972	1.72916	2.74097	0.0978052	0.236245
Pdcd6ip	-2.59972	1.72916	2.74097	0.0978052	0.236245
Foxk1	-2.59972	1.72916	2.74097	0.0978052	0.236245
Fxr1	-2.59972	1.72916	2.74097	0.0978052	0.236245
Spcs3	-1.09545	4.69123	2.74004	0.0978621	0.236245
Loxl2	1.97386	2.2773	2.73926	0.0979104	0.236245
Ube2i	-2.28106	1.76456	2.73614	0.0981014	0.236563
Snhg20	-1.39843	3.46614	2.73188	0.0983632	0.23705
Msh2	-2.51202	2.17059	2.73032	0.0984594	0.237138
Gpx8	-2.46958	2.01968	2.72685	0.0986735	0.237426
B930036N10Rik	2.12748	1.9462	2.72645	0.0986984	0.237426
Smco1	2.25517	1.77889	2.71904	0.0991575	0.238277
Bcl9	-2.62833	1.72024	2.7188	0.0991723	0.238277
BC031181	-2.63185	1.45566	2.71524	0.0993942	0.238666
16.tRNA50-ThrCGT(+)	0.909638	5.4894	2.71028	0.0997036	0.239265
Cox7c	-2.53405	1.79775	2.70563	0.0999944	0.239673
Zhx2	-2.53405	1.79775	2.70563	0.0999944	0.239673
Hivep1	-2.58542	1.78921	2.70014	0.100339	0.240354
Gm26947	1.42806	3.19934	2.69665	0.10056	0.240737
Rpl9	-2.71093	1.53318	2.69258	0.100816	0.241062
H13	-2.71093	1.53318	2.69258	0.100816	0.241062
G3bp1	-1.83053	3.59754	2.68725	0.101154	0.241724
Smchd1	-1.70964	3.17683	2.68242	0.101461	0.242271
Gm28578	2.56355	1.44093	2.68174	0.101505	0.242271
2.tRNA1509-SerGCT(-)	2.34348	1.59319	2.67214	0.102119	0.243535
Erlin2	-2.14278	1.92382	2.6712	0.102179	0.243535
Gm49359	2.66823	1.35422	2.67059	0.102218	0.243535
Gm4316	-2.41529	2.31567	2.66862	0.102345	0.24369
Fam126a	-1.88351	2.39612	2.65743	0.103067	0.245264
Ddx21	-1.23225	4.27286	2.6552	0.103212	0.245456
Slc7a1	-1.17265	4.08597	2.65428	0.103272	0.245456
Nktr	-2.64968	2.98629	2.65101	0.103484	0.245813
Txndc16	2.14815	1.87123	2.64744	0.103717	0.245925
Uqcrfs1	-2.45038	3.17872	2.6468	0.103759	0.245925
Fech	-2.43772	1.92529	2.64649	0.103779	0.245925
Abcc5	-2.43772	1.92529	2.64649	0.103779	0.245925
Tmem97	-1.81674	2.72437	2.64479	0.10389	0.246042
Vim	-2.24795	3.48277	2.64251	0.104039	0.246248
n-R5s64	1.589	2.9825	2.64057	0.104166	0.246403
mt-Rnr1	-0.704247	13.0911	2.63946	0.104239	0.246427
Cox6c	-1.05356	4.92209	2.63363	0.104622	0.247187
Rnf217	-2.10994	2.04482	2.63248	0.104698	0.247197
Pbx1	-1.75161	2.92396	2.63168	0.104751	0.247197
Gm9973	-1.00226	4.99011	2.62747	0.105029	0.247627
Gm37494	2.22366	2.78523	2.62704	0.105058	0.247627
Atp6v1d	-2.48665	1.73444	2.62543	0.105164	0.247634
Xpnpep1	2.15546	2.43442	2.62511	0.105185	0.247634
Polr2l	2.08274	1.91304	2.61744	0.105695	0.248676
Gm47701	1.80389	2.62978	2.61657	0.105753	0.248676
Snd1	-2.22556	2.01252	2.61555	0.105821	0.248688
Paqr4	-2.57776	1.61165	2.61131	0.106104	0.248912
Dock11	-2.57776	1.61165	2.61131	0.106104	0.248912
Ptpa	-2.19185	2.46112	2.61047	0.10616	0.248912
2.tRNA1747-GlyGCC(-)	1.2388	3.91124	2.61038	0.106166	0.248912
Gid4	-2.38522	2.30508	2.60555	0.10649	0.249524
Zfp9	2.00162	2.02934	2.60396	0.106597	0.249627
Gnl1	-2.18863	2.10532	2.5991	0.106924	0.250246
Fam53c	-2.63469	1.39645	2.5961	0.107127	0.250573
Rc3h1	-2.23124	2.36277	2.59458	0.10723	0.250666
Ankrd11	-2.42518	2.17733	2.59081	0.107485	0.251114
Ptges2	-2.47425	1.74478	2.58533	0.107858	0.251838
Lrp6	-1.25543	3.99055	2.57941	0.108262	0.252633
Atp5e	-1.91926	2.32013	2.57802	0.108357	0.252706
Rpn2	1.32025	3.42641	2.57369	0.108654	0.253198
Msh6	-1.7514	3.58432	2.57161	0.108797	0.253198
Nup155	-2.3434	2.09663	2.57134	0.108816	0.253198
Psmb7	-2.32523	2.14928	2.57046	0.108876	0.253198
Zfp729a	-2.4504	2.06506	2.57031	0.108887	0.253198
Fh1	-2.49787	1.68624	2.56607	0.109179	0.253729
Gstt2	2.06427	1.84204	2.56472	0.109272	0.253798
Hdgf	-1.5847	3.44959	2.55971	0.109619	0.254372
Tgfbr1	-2.50692	1.64383	2.5593	0.109647	0.254372
Hist1h2bg	-1.29396	3.81876	2.55456	0.109976	0.254986
6.tRNA107-ArgCCT(+)	1.35633	3.59312	2.55193	0.11016	0.255262
Slc5a3	-1.02641	4.87013	2.54718	0.110492	0.255403
1810055G02Rik	-2.44063	1.7569	2.54599	0.110574	0.255403
Pdcd11	-2.44063	1.7569	2.54599	0.110574	0.255403
Rabif	-2.44063	1.7569	2.54599	0.110574	0.255403
Sprtn	-2.44063	1.7569	2.54599	0.110574	0.255403
Ahcy	-2.54576	1.67708	2.54554	0.110606	0.255403
Vps72	2.33767	1.76127	2.53886	0.111075	0.256336
Cnot9	-2.18539	2.37625	2.53487	0.111356	0.256596
Pdhb	-2.39626	1.82405	2.5336	0.111445	0.256596
Mrs2	-2.39626	1.82405	2.5336	0.111445	0.256596
Spg21	-2.39626	1.82405	2.5336	0.111445	0.256596
Hook3	1.54154	3.42169	2.52509	0.112048	0.257834
Nfic	-2.36041	1.88803	2.5235	0.112161	0.257945
Abcb10	-2.54035	1.67321	2.51744	0.112593	0.258789
Arl6ip5	-1.39164	3.51967	2.5134	0.112882	0.259303
Col6a1	-1.49387	3.53619	2.51002	0.113124	0.259709
Cyth3	-1.71191	3.06526	2.50899	0.113199	0.25973
Rnh1	-1.96776	2.01655	2.50207	0.113697	0.260617
Epha3	2.58401	1.32378	2.50179	0.113717	0.260617
Efr3a	-2.19184	3.42439	2.49414	0.114271	0.261736
Ly75	-2.54746	1.33659	2.49314	0.114343	0.261752
Arhgef40	1.20706	3.86765	2.48923	0.114628	0.262251
Map3k3	-1.74656	2.95165	2.48247	0.115122	0.26313
Gan	1.97161	1.96906	2.48216	0.115144	0.26313
Traf6	-2.41394	1.64612	2.48124	0.115212	0.263133
3.tRNA168-SerGCT(+)	2.07362	1.75682	2.47545	0.115636	0.263951
11.tRNA1442-CysGCA(-)	1.6402	2.62666	2.46996	0.116041	0.264722
Pi15	-2.02406	2.10285	2.46529	0.116387	0.265359
Naca	-1.79471	3.01856	2.46313	0.116546	0.26557
Rab1b	-2.25986	2.11753	2.45827	0.116907	0.266115
Cdk10	-3.16745	1.75051	2.45812	0.116919	0.266115
Acsl5	-1.8082	2.27495	2.45635	0.11705	0.266261
Lrrc8e	-2.0707	1.76868	2.45418	0.117212	0.266477
Swt1	2.30063	1.84162	2.45149	0.117413	0.266781
4930558J22Rik	-1.43099	3.45664	2.4495	0.117563	0.266968
Isoc1	-2.09221	2.45184	2.44859	0.117631	0.26697
Ldlr	1.95779	2.00386	2.44557	0.117857	0.267331
Zdhhc16	-1.96533	2.52849	2.44467	0.117925	0.267331
Ube2r2	-2.46818	1.56496	2.44289	0.118059	0.267331
Ikbkb	-2.46818	1.56496	2.44289	0.118059	0.267331
12.tRNA60-AlaAGC(+)	2.03042	1.98926	2.43734	0.118477	0.268126
Lgals1	-2.18255	2.23833	2.4328	0.118821	0.268749
Fam208a	-2.14333	2.82421	2.42816	0.119173	0.269393
Poldip2	2.09612	2.62718	2.42636	0.119309	0.269549
Hist1h4f	-1.34302	3.53115	2.42193	0.119647	0.270092
Srebf1	-1.75581	2.45336	2.42143	0.119686	0.270092
Caprin2	1.7172	2.38825	2.41987	0.119805	0.270169
Arid5a	2.23741	1.68297	2.4192	0.119856	0.270169
Csnk2a1	-2.16426	3.39759	2.41627	0.120081	0.270522
Gm43305	-0.787158	6.59473	2.41508	0.120172	0.270575
S100a11	-1.67567	3.25898	2.41354	0.12029	0.270686
Eif3a	-1.46181	5.34319	2.4076	0.120747	0.271562
Laptm4a	-1.08616	4.8393	2.39907	0.121407	0.272891
5.tRNA1315-AspGTC(-)	1.17762	3.89864	2.39739	0.121538	0.27293
Rad17	2.44059	1.8028	2.39552	0.121683	0.27293
Cdip1	2.02168	1.9285	2.39465	0.121751	0.27293
18.tRNA323-SerGCT(+)	2.10316	1.81951	2.39322	0.121862	0.27293
Ndufa1	-2.5006	1.55511	2.39213	0.121947	0.27293
Mars2	-2.5006	1.55511	2.39213	0.121947	0.27293
Ccnd2	-1.31668	3.64695	2.39148	0.121998	0.27293
Fem1b	-1.44396	3.70912	2.39117	0.122022	0.27293
Gm47469	2.12701	1.95628	2.39091	0.122042	0.27293
Hspb8	-2.151	1.85517	2.38714	0.122337	0.273011
Chmp1a	-2.27632	1.8498	2.38511	0.122496	0.273011
Ppp1r2	-2.27632	1.8498	2.38511	0.122496	0.273011
Osbpl8	-2.27632	1.8498	2.38511	0.122496	0.273011
Ptbp2	-2.38977	1.64201	2.38477	0.122523	0.273011
Lgalsl	-2.38977	1.64201	2.38477	0.122523	0.273011
11.tRNA1432-CysGCA(-)	0.742004	7.04751	2.3843	0.12256	0.273011
Naa40	-2.34182	1.71489	2.38078	0.122837	0.273322
Ppp6r1	-2.34182	1.71489	2.38078	0.122837	0.273322
Bag2	-2.25079	1.91253	2.37986	0.122909	0.273329
B4galt5	1.26344	3.5005	2.37473	0.123313	0.274075
Scd1	-0.975338	5.38055	2.37072	0.12363	0.274589
Rep15	1.93475	2.07259	2.37006	0.123682	0.274589
Rbm18	-2.22815	1.9725	2.36872	0.123789	0.274671
Tax1bp3	2.18724	1.63989	2.35796	0.124645	0.276293
Emilin2	-2.19512	2.08508	2.3572	0.124706	0.276293
Rnpep	2.01391	1.8754	2.35692	0.124728	0.276293
Pank3	-1.4812	3.54827	2.35476	0.124901	0.276466
Ggps1	1.58029	2.76321	2.35421	0.124945	0.276466
Chrnb1	-2.51277	1.32526	2.3533	0.125018	0.276473
Vcp	-1.81638	3.07665	2.35076	0.125222	0.276769
Wasl	1.93858	3.0153	2.34581	0.125621	0.277497
7.tRNA979-ProAGG(-)	2.15124	1.6409	2.34372	0.125789	0.27761
Wasf2	-1.79993	2.71354	2.34344	0.125812	0.27761
13.tRNA114-GlnTTG(+)	1.36363	3.37797	2.34058	0.126042	0.277964
Gm29084	-0.778802	6.02749	2.334	0.126576	0.27884
Tango6	-2.50687	1.34158	2.33396	0.12658	0.27884
Tmem14c	-2.00747	3.28064	2.32375	0.127413	0.28052
Exoc3	-2.28441	2.14844	2.3206	0.127671	0.280933
Map1lc3b	1.57551	2.69316	2.31973	0.127743	0.280935
8.tRNA562-GlyGCC(+)	0.756603	6.79408	2.31697	0.127969	0.281278
Timeless	2.0787	1.71907	2.3152	0.128114	0.281441
Matn2	1.72858	2.65704	2.31122	0.128443	0.281939
Nlk	-1.89357	2.30178	2.31074	0.128483	0.281939
Hist2h4	-0.744687	6.33168	2.30731	0.128767	0.28227
Nme2	-1.46499	3.84197	2.3072	0.128776	0.28227
Actr10	1.35881	3.38843	2.30312	0.129114	0.28277
Immt	1.51128	3.12074	2.30274	0.129146	0.28277
Crk	2.29747	1.84451	2.30165	0.129237	0.282813
Arhgap17	2.29795	1.71245	2.29643	0.129671	0.283607
Phykpl	1.91107	2.43889	2.29219	0.130027	0.284228
Xpnpep2	1.93095	2.13595	2.28943	0.130257	0.284576
Efcab14	-1.9942	1.92853	2.27683	0.13132	0.286517
Gm29170	0.727427	8.28054	2.27659	0.131341	0.286517
Ppm1f	-1.72335	2.56931	2.27558	0.131426	0.286517
Gm13075	1.97046	1.85613	2.27548	0.131435	0.286517
Rpl21	-1.25824	3.39358	2.27231	0.131704	0.286795
Arhgef2	1.8377	2.17242	2.26908	0.131979	0.286795
Baz1b	-1.98436	2.96168	2.26792	0.132077	0.286795
Tada2b	-2.35105	1.51674	2.26719	0.132139	0.286795
Nop16	-2.35105	1.51674	2.26719	0.132139	0.286795
Exoc8	-2.35105	1.51674	2.26719	0.132139	0.286795
Mrpl18	-2.35105	1.51674	2.26719	0.132139	0.286795
Pmpcb	-2.35105	1.51674	2.26719	0.132139	0.286795
Ifitm3	-2.02039	2.33933	2.26346	0.132458	0.287317
Trpc1	-2.44704	1.51722	2.26268	0.132524	0.287317
Odc1	-1.43731	3.0959	2.25994	0.132759	0.287669
11.tRNA208-ValAAC(+)	0.960529	4.82949	2.25064	0.133559	0.289245
Atxn2	1.8264	2.58429	2.24889	0.13371	0.289372
Wsb2	-2.4608	1.49207	2.24827	0.133764	0.289372
Ccnf	-1.79167	2.71092	2.24708	0.133867	0.289438
Eif1ax	-1.89503	3.22026	2.24486	0.134059	0.289695
Rnf145	-2.14321	1.77579	2.24222	0.134288	0.290033
Pusl1	-2.44701	1.42133	2.23263	0.135124	0.29168
Dkc1	-2.20868	1.74287	2.22441	0.135845	0.292973
Ube3c	-2.03808	2.79799	2.22412	0.13587	0.292973
Firre	-2.28063	1.59641	2.21699	0.136499	0.294168
Mrps25	-2.23699	1.67163	2.20987	0.13713	0.295208
Uhrf1bp1l	-2.23699	1.67163	2.20987	0.13713	0.295208
Cbl	-2.35965	2.32404	2.20454	0.137605	0.29607
Tsr3	-2.11358	2.06646	2.20069	0.137949	0.29665
Uba52	-2.32353	1.55784	2.19931	0.138073	0.296755
Ap3b1	-2.24956	2.36132	2.19571	0.138396	0.297238
Ndufab1	1.61896	2.49216	2.19514	0.138447	0.297238
Ecoli-tRNAPhe	-0.792694	8.92992	2.19313	0.138627	0.297366
Fdps	-2.17286	2.00692	2.19281	0.138656	0.297366
Ndufa5	-1.94769	2.28327	2.19103	0.138816	0.297549
Stk17b	-2.2291	1.77257	2.18819	0.139073	0.297938
Rock2	1.69916	2.95745	2.18562	0.139305	0.298274
Guk1	-2.3878	1.50243	2.18331	0.139514	0.298451
Ubl5	1.9589	2.01648	2.18305	0.139538	0.298451
Gli3	-2.003	2.24659	2.17913	0.139893	0.298758
Exoc4	-2.003	2.24659	2.17913	0.139893	0.298758
10.tRNA861-AspGTC(-)	0.758209	7.15407	2.17899	0.139906	0.298758
Sirt1	1.74907	2.33204	2.17587	0.14019	0.299202
1.tRNA698-LeuCAG(+)	1.03469	4.27266	2.174	0.140361	0.299406
6.tRNA157-CysGCA(+)	1.19266	3.5458	2.16365	0.141308	0.301266
Ints6	-1.96103	2.31168	2.15993	0.141651	0.301808
P3h3	1.84864	1.981	2.15909	0.141729	0.301808
4.tRNA249-SerGCT(+)	1.91231	1.95519	2.15842	0.141791	0.301808
Impad1	-1.01242	4.48378	2.15554	0.142056	0.302175
Sgpp1	-1.22845	3.70482	2.15491	0.142115	0.302175
Rpl8	-1.28921	3.70958	2.15319	0.142274	0.302351
Mettl4-ps1	-3.96124	1.30354	2.14815	0.142742	0.303104
Capza2	1.50954	3.75376	2.14773	0.142781	0.303104
Cstf1	-2.05685	2.01797	2.14614	0.142929	0.303257
Lsm8	-1.6729	2.22866	2.14452	0.14308	0.303362
Nono	-1.48565	4.0585	2.14397	0.143131	0.303362
Lemd2	-1.94641	1.98795	2.13984	0.143517	0.304017
Sdhaf2	-1.99403	2.19779	2.13445	0.144022	0.304763
Prdm2	-1.99403	2.19779	2.13445	0.144022	0.304763
Stat3	2.05737	1.81208	2.13004	0.144437	0.305305
Hsd17b4	-2.17498	2.13728	2.12951	0.144487	0.305305
Dazap2	-1.99671	3.19033	2.12927	0.144509	0.305305
Gm42047	-1.54584	2.8349	2.12777	0.144652	0.305444
Cenpb	-1.79778	2.05287	2.12597	0.144821	0.305639
Map2k1	-1.94989	2.26518	2.11538	0.145826	0.307567
Gatc	-2.08226	1.8365	2.11471	0.145889	0.307567
Ergic1	-1.41442	3.31714	2.11276	0.146076	0.307798
Nop2	-1.88621	2.09914	2.11114	0.146231	0.30796
9330136K24Rik	2.00057	1.66892	2.11012	0.146328	0.308002
Hsp90ab1	-1.9037	3.91722	2.10655	0.146669	0.308541
Clip1	2.24536	1.41384	2.10582	0.146739	0.308541
Itfg2	1.74793	2.17469	2.10344	0.146968	0.308859
Tbc1d2b	-1.89635	1.97997	2.1021	0.147097	0.308967
Plk2	-1.47843	2.78362	2.09334	0.147942	0.310577
Cep152	-2.0925	1.77022	2.08931	0.148333	0.311234
Gm47551	2.17649	1.52027	2.08475	0.148777	0.311389
Pdpr	-2.22516	1.46687	2.08372	0.148877	0.311389
Cpt2	-2.22516	1.46687	2.08372	0.148877	0.311389
Arid5b	-2.22516	1.46687	2.08372	0.148877	0.311389
Dclk2	-2.22516	1.46687	2.08372	0.148877	0.311389
Smg6	-2.22516	1.46687	2.08372	0.148877	0.311389
Mapk8	2.22087	2.44111	2.07832	0.149404	0.312326
Crkl	-1.9357	2.36717	2.06913	0.150307	0.313908
Ndufa13	-1.93833	2.21707	2.06901	0.150319	0.313908
Ascc3	-2.37163	2.81699	2.06723	0.150494	0.31411
Slc26a2	-0.586994	1.51567	2.06642	0.150574	0.314112
Sos1	-1.92272	2.82764	2.06501	0.150714	0.314238
Malat1	-0.887352	8.22172	2.0641	0.150804	0.31426
Trappc3	-2.10641	1.70053	2.06217	0.150995	0.314329
Ckap2	-2.10641	1.70053	2.06217	0.150995	0.314329
Mrpl50	-1.83244	2.43148	2.05857	0.151352	0.314908
Acat1	-2.25362	2.90946	2.05553	0.151654	0.315371
Cers6	-1.3514	3.04429	2.054	0.151807	0.315493
Cdc42se2	-2.44817	2.72745	2.05335	0.151871	0.315493
Lyplal1	-2.16643	1.54935	2.05075	0.152131	0.315702
Sap30	-2.16643	1.54935	2.05075	0.152131	0.315702
Cisd2	-1.47911	2.70503	2.04799	0.152407	0.31611
Jtb	-2.0524	1.64983	2.04616	0.152591	0.316325
Mlx	-1.83045	2.42543	2.03647	0.153565	0.318113
Map3k11	-2.02819	1.75791	2.03481	0.153734	0.318113
cluster1521	1.47746	2.65034	2.03462	0.153752	0.318113
Ddx50	-2.12564	1.62706	2.03428	0.153787	0.318113
Lamp1	-1.29733	5.11299	2.03363	0.153853	0.318113
13.tRNA987-GlnCTG(-)	1.00481	4.18321	2.03097	0.154122	0.318503
Usp38	-2.29839	1.38677	2.02859	0.154364	0.318675
Ier3	-1.61726	2.30486	2.02857	0.154366	0.318675
Tapbp	-2.2355	1.5622	2.02778	0.154446	0.318675
Bst2	1.95737	2.31817	2.02459	0.154771	0.319179
cluster2270	2.04966	1.50552	2.02261	0.154973	0.319431
Spata7	1.57139	2.49317	2.02112	0.155125	0.319578
Bbip1	1.17912	3.54681	2.01908	0.155333	0.319842
Rtf1	-2.15516	1.85376	2.0177	0.155475	0.319869
Ccdc25	-2.03389	1.95802	2.01738	0.155508	0.319869
13.tRNA111-MetCAT(+)	0.787598	5.52	2.0129	0.155967	0.320648
Gm25007	-1.23856	3.26502	2.01176	0.156084	0.320724
Snrpc	-1.84256	2.3712	2.00699	0.156575	0.32147
Gm26767	2.1678	1.84561	2.00666	0.15661	0.32147
Dnttip2	-1.98818	1.86192	2.00355	0.156931	0.321964
Ndst1	-0.991282	4.20446	2.00022	0.157276	0.322505
13.tRNA96-AlaAGC(+)	1.39002	2.972	1.99699	0.157612	0.322992
Tlr4	-1.98967	2.48329	1.99637	0.157676	0.322992
Gm25541	0.643942	11.1349	1.9865	0.158708	0.324907
Mir17hg	-1.78503	2.15302	1.98586	0.158774	0.324907
Tmx1	-1.41707	3.15036	1.98234	0.159144	0.325496
Dnttip1	-1.91641	2.11553	1.98074	0.159313	0.325673
Hoxa10	-1.77727	2.03053	1.96957	0.160494	0.327919
Rpl34	-1.94551	2.14157	1.96593	0.160881	0.328541
Lzic	-1.91199	2.06181	1.96176	0.161326	0.32928
13.tRNA1012-LysTTT(-)	0.919948	4.68519	1.95815	0.161711	0.329897
Kif18b	-1.94149	1.83698	1.95443	0.162111	0.330517
Zfp146	-1.94007	2.54303	1.95377	0.162181	0.330517
Ap2b1	-2.13121	1.66014	1.9398	0.163691	0.333361
Atl3	-1.78443	1.80899	1.9393	0.163745	0.333361
Vcl	-1.57522	2.75608	1.9382	0.163864	0.333433
Clspn	-1.9923	1.72876	1.93445	0.164273	0.334095
Rps20	-0.647949	6.81159	1.93246	0.16449	0.334364
Tmem218	-2.28045	1.85421	1.92277	0.165552	0.336299
Creg1	2.30894	1.21782	1.92223	0.165611	0.336299
Nfatc3	1.18783	3.7336	1.91644	0.16625	0.337425
mt-Cytb	-0.847827	5.932	1.91407	0.166512	0.337784
Gm10845	1.73155	2.22821	1.90607	0.1674	0.339412
Tpi1	-2.11079	2.31563	1.90422	0.167607	0.339657
Gm23202	0.698132	7.43073	1.90263	0.167784	0.339738
Igf2bp1	-1.76408	2.28604	1.90234	0.167817	0.339738
Gm42702	1.76739	1.99786	1.89786	0.168318	0.339851
Hist1h3f	-1.75239	2.15463	1.89773	0.168333	0.339851
Apc	-1.99748	1.65694	1.89479	0.168662	0.339851
Zfp568	-2.15125	1.64767	1.8927	0.168898	0.339851
Zmat2	-2.08891	1.41524	1.89193	0.168985	0.339851
Rpusd2	-2.08891	1.41524	1.89193	0.168985	0.339851
Dlgap4	-2.08891	1.41524	1.89193	0.168985	0.339851
Tars	-2.08891	1.41524	1.89193	0.168985	0.339851
Ptdss2	-2.08891	1.41524	1.89193	0.168985	0.339851
Zc3h7a	-2.08891	1.41524	1.89193	0.168985	0.339851
Mrpl34	-2.08891	1.41524	1.89193	0.168985	0.339851
Pspc1	-2.08891	1.41524	1.89193	0.168985	0.339851
Xkr8	-2.08891	1.41524	1.89193	0.168985	0.339851
Mrpl11	-1.97819	1.89853	1.88371	0.169913	0.341418
Megf8	-1.56729	2.23712	1.87957	0.170384	0.341418
Zfp53	-2.04358	1.50073	1.87753	0.170616	0.341418
Emc6	-2.04358	1.50073	1.87753	0.170616	0.341418
Crbn	-2.04358	1.50073	1.87753	0.170616	0.341418
Brd7	-2.04358	1.50073	1.87753	0.170616	0.341418
Snupn	-2.04358	1.50073	1.87753	0.170616	0.341418
Pex13	-2.04358	1.50073	1.87753	0.170616	0.341418
Sfr1	-2.01368	1.5811	1.87595	0.170795	0.341418
Inf2	-2.01368	1.5811	1.87595	0.170795	0.341418
Maoa	-2.01368	1.5811	1.87595	0.170795	0.341418
Ociad1	-2.01368	1.5811	1.87595	0.170795	0.341418
cluster2440	0.685714	7.10954	1.8732	0.171109	0.341756
Actr1b	-2.22385	1.4354	1.87209	0.171236	0.341756
Slc3a2	2.06679	1.9967	1.87184	0.171265	0.341756
Ivd	-1.89627	2.00012	1.87146	0.171308	0.341756
Lamtor1	-1.52463	2.57419	1.86831	0.171668	0.341814
6.tRNA751-AsnGTT(-)	1.86055	1.65465	1.86695	0.171825	0.341814
Soat1	-1.50642	2.8592	1.8658	0.171957	0.341814
Ewsr1	-1.89661	1.82313	1.86465	0.172089	0.341814
Rps19bp1	-1.89661	1.82313	1.86465	0.172089	0.341814
Aif1l	-1.89661	1.82313	1.86465	0.172089	0.341814
Hmmr	-1.89661	1.82313	1.86465	0.172089	0.341814
[truncated: 1,975 more rows]

## Sheet: Unique- high conf pre-tRNA
tRNAscanSE names	GtRNAdb names (mm10)	logFC	logCPM	LR	PValue	FDR
13.tRNA1010-LeuCAA	tRNA-Leu-CAA-1-1	3.12612	7.03103	35.7051	2.3e-09	4.15e-07		FDR<0.05
13.tRNA87-GlnCTG	tRNA-Gln-CTG-1-1	3.50735	5.64079	33.8106	6.07e-09	1.01e-06
13.tRNA85-LeuCAA	tRNA-Leu-CAA-4-1	2.76621	9.77105	33.8442	5.97e-09	1.01e-06
13.tRNA997-ArgTCT	tRNA-Arg-TCT-5-1	3.44371	5.72814	32.51	1.19e-08	1.75e-06
13.tRNA1003-LeuTAA	tRNA-Leu-TAA-3-1	4.70307	4.26564	29.5777	5.37e-08	7.12e-06
13.tRNA992-SerAGA	tRNA-Ser-AGA-1-1	3.9284	4.78617	29.4025	5.88e-08	7.3e-06
13.tRNA984-SerCGA	tRNA-Ser-CGA-3-1	2.56205	8.7473	29.4338	5.79e-08	7.3e-06
13.tRNA999-IleTAT	tRNA-Ile-TAT-2-1	4.0722	4.68463	28.4119	9.81e-08	1.11e-05
13.tRNA88-SerAGA	tRNA-Ser-AGA-2-4	4.24778	3.98244	21.8508	2.95e-06	0.000205454
3.tRNA756-GlnCTG	tRNA-Gln-CTG-3-1	2.48944	6.21129	21.6929	3.2e-06	0.000211928
19.tRNA713-SerGCT	tRNA-Ser-GCT-3-1	2.15608	7.58486	20.2555	6.78e-06	0.000384683
17.tRNA82-ProCGG	tRNA-Pro-CGG-1-3	2.18699	7.22139	19.9891	7.79e-06	0.0004297
13.tRNA972-TyrGTA	tRNA-Tyr-GTA-1-3	3.05765	4.86404	19.2683	1.14e-05	0.000586159
11.tRNA399-ThrAGT	tRNA-Thr-AGT-3-1	2.03533	7.19012	17.8647	2.37e-05	0.00104754
13.tRNA1008-ThrAGT	tRNA-Thr-AGT-6-1	3.97283	3.72216	17.8004	2.45e-05	0.00107136
3.tRNA27-TyrGTA	tRNA-Tyr-GTA-4-1	2.515	5.43043	17.4589	2.94e-05	0.0012412
14.tRNA192-TyrGTA	tRNA-Tyr-GTA-3-2	1.95985	8.46102	16.937	3.86e-05	0.00152216
2.tRNA587-HisGTG	tRNA-His-GTG-2-3	1.97648	9.06726	16.8276	4.09e-05	0.00156412
13.tRNA1002-IleAAT	tRNA-Ile-AAT-1-4	3.1794	4.20798	16.203	5.69e-05	0.00203595
11.tRNA401-LeuTAG	tRNA-Leu-TAG-1-1	2.08286	6.56918	15.9144	6.63e-05	0.00225104
13.tRNA83-LysTTT	tRNA-Lys-TTT-2-2	2.61001	5.04884	15.6455	7.64e-05	0.00250901
13.tRNA89-LysTTT	tRNA-Lys-TTT-3-1	3.44843	3.80346	15.0502	0.000104687	0.00310467
13.tRNA112-SerTGA	tRNA-Ser-TGA-2-2	4.39654	3.02522	14.321	0.000154134	0.00405649
13.tRNA92-IleAAT	tRNA-Ile-AAT-1-6	1.96341	6.27553	14.0263	0.000180275	0.00462606
13.tRNA72-ThrCGT	tRNA-Thr-CGT-4-1	4.20115	3.06391	14.02	0.000180873	0.00462606
13.tRNA65-LeuCAA	tRNA-Leu-CAA-2-1	1.71099	9.59108	13.9067	0.000192108	0.00477149
13.tRNA964-LeuCAG	tRNA-Leu-CAG-1-5	2.01766	5.83414	13.8343	0.000199662	0.00492435
11.tRNA1023-ArgTCG	tRNA-Arg-TCG-2-1	1.86465	6.70431	13.5092	0.000237402	0.00558245
3.tRNA297-GlnCTG	tRNA-Gln-CTG-3-3	3.88091	3.13193	13.3559	0.000257604	0.00588345
13.tRNA106-TyrGTA	tRNA-Tyr-GTA-1-5	2.20088	5.2194	13.3424	0.000259467	0.00589212
13.tRNA67-AlaAGC	tRNA-Ala-AGC-2-2	2.41707	4.66292	12.541	0.000398113	0.00810709
14.tRNA191-ThrTGT	tRNA-Thr-TGT-2-1	2.94613	3.77025	12.3598	0.00043867	0.00850378
11.tRNA205-GlyACC	tRNA-Gly-ACC-1-1	1.72289	6.50342	11.7714	0.000601483	0.0107188
3.tRNA284-ValCAC	tRNA-Val-CAC-2-2	3.12225	3.44137	11.4143	0.000728807	0.0123773
2.tRNA1431-HisGTG	tRNA-His-GTG-2-2	1.6806	7.17412	10.8434	0.000991469	0.0154273
13.tRNA986-ValAAC	tRNA-Val-AAC-5-1	1.73936	6.0093	10.6097	0.00112498	0.0168071
13.tRNA974-ValAAC	tRNA-Val-AAC-2-2	2.81367	3.79636	10.5421	0.00116683	0.0172379
1.tRNA707-AspGTC	tRNA-Asp-GTC-1-5	2.51949	4.13564	10.3755	0.00127698	0.0181885
13.tRNA985-ArgACG	tRNA-Arg-ACG-3-2	5.43128	1.84226	10.2707	0.00135162	0.0187034
16.tRNA315-IleAAT	tRNA-Ile-AAT-4-1	5.3868	1.81714	10.2733	0.00134966	0.0187034
13.tRNA101-TyrGTA	tRNA-Tyr-GTA-1-2	2.4275	4.06666	10.0581	0.00151678	0.019763
3.tRNA753-GlnCTG	tRNA-Gln-CTG-3-2	2.38556	4.146	9.75776	0.00178567	0.0215162
11.tRNA393-IleAAT	tRNA-Ile-AAT-1-1	1.74122	5.77044	9.78781	0.00175672	0.0215162
13.tRNA1004-SerGCT	tRNA-Ser-GCT-5-1	5.27062	1.76189	9.68913	0.00185361	0.0219888
13.tRNA107-TrpCCA	tRNA-Trp-CCA-4-1	4.30784	2.23311	9.45818	0.00210209	0.0237321
3.tRNA757-AsnGTT	tRNA-Asn-GTT-1-1	3.66195	2.64574	9.19554	0.00242605	0.0261988
13.tRNA60-PheGAA	tRNA-Phe-GAA-1-3	1.70599	5.54459	9.1885	0.00243541	0.0262032
13.tRNA966-ValCAC	tRNA-Val-CAC-2-5	1.64519	5.71793	8.91735	0.00282474	0.0291166
2.tRNA1432-HisGTG	tRNA-His-GTG-2-1	1.42265	8.94171	8.83924	0.00294822	0.0292175
11.tRNA1823-IleAAT	tRNA-Ile-AAT-1-2	1.6483	5.58539	8.80481	0.00300437	0.0294635
11.tRNA395-ThrAGT	tRNA-Thr-AGT-1-2	1.77341	5.38223	8.644	0.00328139	0.0307553
13.tRNA962-SerAGA	tRNA-Ser-AGA-2-6	2.08269	4.35418	8.27769	0.00401351	0.0352869
11.tRNA1821-SerGCT	tRNA-Ser-GCT-4-1	1.55013	5.72311	8.25724	0.00405899	0.0354915
13.tRNA1011-MetCAT	tRNA-Met-CAT-2-2	1.75132	5.16892	8.22084	0.0041412	0.0358415
17.tRNA515-IleTAT	tRNA-Ile-TAT-2-3	1.34577	9.17367	8.08327	0.00446757	0.0379361
3.tRNA309-GlnCTG	tRNA-Gln-CTG-4-1	2.74745	3.147	7.9692	0.004758	0.0391307
13.tRNA97-ValCAC	tRNA-Val-CAC-3-1	1.3832	7.69135	7.90378	0.00493317	0.0399275
13.tRNA973-TyrGTA	tRNA-Tyr-GTA-1-1	1.75722	5.00944	7.88267	0.00499108	0.0403142
13.tRNA99-MetCAT	tRNA-Met-CAT-4-1	2.39114	3.52383	7.55369	0.00598873	0.0454501
3.tRNA293-HisGTG	tRNA-His-GTG-3-1	2.44829	3.58275	7.49228	0.00619642	0.0461268
13.tRNA84-AspGTC	tRNA-Asp-GTC-1-11	2.5266	3.29651	7.4306	0.00641238	0.0468434
13.tRNA981-IleTAT	tRNA-Ile-TAT-2-2	4.74384	1.47635	7.4237	0.00643703	0.0469077
13.tRNA994-GlnCTG	tRNA-Gln-CTG-2-4	2.74221	3.00572	7.28653	0.00694736	0.0489407
3.tRNA28-TyrGTA	tRNA-Tyr-GTA-3-1	1.55956	5.52099	7.1832	0.00735893	0.0506835
13.tRNA98-ValCAC	tRNA-Val-CAC-1-1	2.08647	4.03405	7.09205	0.00774265	0.0518875
13.tRNA971-TyrGTA	tRNA-Tyr-GTA-5-1	3.77346	1.89935	6.68564	0.00971925	0.060562
9.tRNA1035-LysCTT	tRNA-Lys-CTT-2-1	3.11496	2.48346	6.63837	0.0099805	0.0613743
11.tRNA1819-GlyGCC	tRNA-Gly-GCC-2-6	1.41424	5.52599	6.59887	0.0102043	0.0620525
13.tRNA1007-GlnTTG	tRNA-Gln-TTG-2-1	2.33865	3.33956	6.5945	0.0102294	0.0620637
11.tRNA394-SerAGA	tRNA-Ser-AGA-2-2	1.93663	4.13082	6.5373	0.0105636	0.0634133
10.tRNA390-AsnGTT	tRNA-Asn-GTT-3-8	1.29657	5.89536	6.22128	0.0126224	0.0714551
19.tRNA641-LysTTT	tRNA-Lys-TTT-1-6	1.28334	6.19101	6.12952	0.0132943	0.073684
13.tRNA115-SerGCT	tRNA-Ser-GCT-4-3	3.64209	1.9107	6.13057	0.0132864	0.073684
8.tRNA892-GlyGCC	tRNA-Gly-GCC-2-4	1.94101	4.00158	6.01026	0.0142229	0.0773213
13.tRNA69-AlaAGC	tRNA-Ala-AGC-1-1	2.09784	3.60336	5.89809	0.0151573	0.0806851
5.tRNA109-TyrGTA	tRNA-Tyr-GTA-2-1	1.23322	8.56919	5.78855	0.0161309	0.0839059
13.tRNA100-IleAAT	tRNA-Ile-AAT-3-1	3.5003	1.747	5.6069	0.0178899	0.0888681
11.tRNA2022-AlaTGC	tRNA-Ala-TGC-3-1	1.31822	5.38866	5.55721	0.0184047	0.0906324
13.tRNA1000-PheGAA	tRNA-Phe-GAA-3-1	1.78059	4.19674	5.55833	0.018393	0.0906324
13.tRNA66-AlaAGC	tRNA-Ala-AGC-2-1	1.36732	5.26787	5.4463	0.0196098	0.0935525
3.tRNA1040-ArgACG	tRNA-Arg-ACG-2-1	2.04391	3.35686	5.28194	0.0215477	0.0979755
3.tRNA93-ProAGG	tRNA-Pro-AGG-1-2	1.71161	4.00292	5.26357	0.0217763	0.0981309
13.tRNA975-AlaAGC	tRNA-Ala-AGC-10-1	2.29153	2.9254	5.19631	0.0226348	0.100842
13.tRNA61-MetCAT	tRNA-Met-CAT-2-1	2.66744	2.6122	5.18857	0.0227359	0.101065
11.tRNA1911-LeuCAA	tRNA-Leu-CAA-3-1	1.15371	7.51812	5.14528	0.0233096	0.102385
19.tRNA108-PheGAA	tRNA-Phe-GAA-2-1	3.06446	2.00531	5.11733	0.023688	0.103502
13.tRNA95-ValAAC	tRNA-Val-AAC-4-1	2.14775	3.04425	5.11872	0.0236691	0.103502
3.tRNA746-GlyTCC	tRNA-Gly-TCC-1-6	1.15195	5.94625	5.02758	0.0249467	0.106681
3.tRNA752-GlyCCC	tRNA-Gly-CCC-3-1	1.92685	3.45495	4.99978	0.0253506	0.107402
13.tRNA1006-MetCAT	tRNA-Met-CAT-3-1	2.15076	3.11969	4.95712	0.0259835	0.108845
11.tRNA1822-ThrAGT	tRNA-Thr-AGT-1-3	2.51881	2.61579	4.94313	0.0261946	0.109355
19.tRNA109-ValTAC	tRNA-Val-TAC-1-1	1.27885	5.34105	4.93822	0.0262691	0.109355
19.tRNA8-AlaAGC	tRNA-Ala-AGC-7-1	1.49098	4.45749	4.83986	0.0278091	0.113115
7.tRNA158-IleTAT	tRNA-Ile-TAT-1-1	1.07474	7.56563	4.79009	0.0286239	0.114797
13.tRNA86-SerAGA	tRNA-Ser-AGA-2-3	1.47731	4.60641	4.65804	0.0309085	0.120422
13.tRNA77-GlyGCC	tRNA-Gly-GCC-2-7	2.42985	2.53223	4.5814	0.0323208	0.123418
13.tRNA965-ArgACG	tRNA-Arg-ACG-1-1	2.33093	2.55931	4.53764	0.0331572	0.125373
13.tRNA959-MetCAT	tRNA-iMet-CAT-1-7	2.19848	2.86521	4.50562	0.0337836	0.127257
13.tRNA1001-IleAAT	tRNA-Ile-AAT-1-5	1.77438	3.68878	4.47965	0.0343008	0.128141
13.tRNA982-SerGCT	tRNA-Ser-GCT-4-2	1.39427	4.54213	4.38396	0.0362785	0.13251
13.tRNA970-TyrGTA	tRNA-Tyr-GTA-1-4	1.14588	5.94988	4.3723	0.0365276	0.133053
14.tRNA709-LeuTAG	tRNA-Leu-TAG-2-1	1.20849	5.37668	4.18129	0.0408725	0.141903
11.tRNA204-ValCAC	tRNA-Val-CAC-2-3	1.64146	3.64598	4.13949	0.0418939	0.144269
14.tRNA210-ArgACG	tRNA-Arg-ACG-1-3	1.20172	5.07418	4.1227	0.0423115	0.145041
1.tRNA1013-AspGTC	tRNA-Asp-GTC-1-1	1.40292	4.40584	4.07909	0.043417	0.147343
13.tRNA993-AspGTC	tRNA-Asp-GTC-1-12	2.15954	2.7272	4.00797	0.0452856	0.151461
13.tRNA113-GlnTTG	tRNA-Gln-TTG-3-1	1.94089	2.89697	3.96937	0.046335	0.153831
3.tRNA747-HisGTG	tRNA-His-GTG-2-7	1.04958	6.0724	3.87697	0.0489527	0.158623
X.tRNA375-AlaTGC	tRNA-Ala-TGC-6-1	1.85603	3.11965	3.83739	0.0501216	0.160487
13.tRNA105-GluTTC	tRNA-Glu-TTC-1-3	2.14636	2.63202	3.82631	0.0504539	0.16066
13.tRNA988-SerGCT	tRNA-Ser-GCT-1-1	2.33374	2.38333	3.69882	0.054451	0.167498
8.tRNA416-LeuCAG	tRNA-Leu-CAG-2-2	1.41681	4.37116	3.6857	0.054881	0.168155
13.tRNA978-AlaAGC	tRNA-Ala-AGC-5-3	2.61794	1.85665	3.58587	0.058273	0.17445
8.tRNA891-GlyGCC	tRNA-Gly-GCC-2-5	1.43909	4.01041	3.56282	0.0590873	0.176154
1.tRNA1014-AsnGTT	tRNA-Asn-GTT-3-1	1.87347	2.99662	3.55453	0.0593832	0.176771
13.tRNA82-MetCAT	tRNA-iMet-CAT-3-1	1.1026	5.28952	3.54723	0.0596449	0.177133
11.tRNA1824-GlyTCC	tRNA-Gly-TCC-1-7	1.22981	4.48216	3.53586	0.0600551	0.177574
11.tRNA1022-ArgCCT	tRNA-Arg-CCT-1-1	1.01992	5.75918	3.50668	0.0611219	0.178729
3.tRNA792-MetCAT	tRNA-iMet-CAT-1-1	0.882915	7.89413	3.46284	0.0627623	0.180606
11.tRNA1817-GlnCTG	tRNA-Gln-CTG-2-2	1.41171	3.87083	3.45059	0.0632292	0.181174
13.tRNA110-GlyGCC	tRNA-Gly-GCC-2-8	1.54249	3.79102	3.32589	0.0681972	0.188075
1.tRNA1400-GlyGCC	tRNA-Gly-GCC-3-1	1.34003	4.07644	3.26572	0.070742	0.192554
2.tRNA1947-AsnGTT	tRNA-Asn-GTT-3-2	1.64606	3.41281	3.2197	0.0727569	0.196557
4.tRNA62-IleAAT	tRNA-Ile-AAT-2-1	2.42343	2.01612	3.18986	0.0740962	0.198965
6.tRNA46-ProAGG	tRNA-Pro-AGG-1-3	1.21808	4.4652	3.13701	0.0765338	0.202899
11.tRNA206-ThrTGT	tRNA-Thr-TGT-3-1	1.06536	4.90271	3.13062	0.0768347	0.203154
13.tRNA968-IleAAT	tRNA-Ile-AAT-1-8	1.27719	4.20254	3.10718	0.077948	0.205279
13.tRNA967-AlaCGC	tRNA-Ala-CGC-1-2	1.25157	4.22762	2.85999	0.0908079	0.226863
13.tRNA990-SerAGA	tRNA-Ser-AGA-2-5	1.70941	2.7563	2.85969	0.090825	0.226863
13.tRNA996-SerTGA	tRNA-Ser-TGA-2-1	2.73231	1.35002	2.83646	0.0921467	0.229108
1.tRNA699-GlyGCC	tRNA-Gly-GCC-2-1	0.927714	5.44507	2.81337	0.0934817	0.230239
16.tRNA50-ThrCGT	tRNA-Thr-CGT-1-1	0.909638	5.4894	2.71028	0.0997036	0.239265
2.tRNA1509-SerGCT	tRNA-Ser-GCT-2-1	2.34348	1.59319	2.67214	0.102119	0.243535
2.tRNA1747-GlyGCC	tRNA-Gly-GCC-2-2	1.2388	3.91124	2.61038	0.106166	0.248912
6.tRNA107-ArgCCT	tRNA-Arg-CCT-4-1	1.35633	3.59312	2.55193	0.11016	0.255262
11.tRNA1442-CysGCA	tRNA-Cys-GCA-2-1	1.6402	2.62666	2.46996	0.116041	0.264722
5.tRNA1315-AspGTC	tRNA-Asp-GTC-1-7	1.17762	3.89864	2.39739	0.121538	0.27293
11.tRNA1432-CysGCA	tRNA-Cys-GCA-3-4	0.742004	7.04751	2.3843	0.12256	0.273011
7.tRNA979-ProAGG	tRNA-Pro-AGG-1-4	2.15124	1.6409	2.34372	0.125789	0.27761
13.tRNA114-GlnTTG	tRNA-Gln-TTG-3-2	1.36363	3.37797	2.34058	0.126042	0.277964
8.tRNA562-GlyGCC	tRNA-Gly-GCC-4-1	0.756603	6.79408	2.31697	0.127969	0.281278
11.tRNA208-ValAAC	tRNA-Val-AAC-1-2	0.960529	4.82949	2.25064	0.133559	0.289245
10.tRNA861-AspGTC	tRNA-Asp-GTC-1-8	0.758209	7.15407	2.17899	0.139906	0.298758
1.tRNA698-LeuCAG	tRNA-Leu-CAG-2-1	1.03469	4.27266	2.174	0.140361	0.299406
6.tRNA157-CysGCA	tRNA-Cys-GCA-3-1	1.19266	3.5458	2.16365	0.141308	0.301266
13.tRNA987-GlnCTG	tRNA-Gln-CTG-5-1	1.00481	4.18321	2.03097	0.154122	0.318503
13.tRNA111-MetCAT	tRNA-iMet-CAT-1-6	0.787598	5.52	2.0129	0.155967	0.320648
13.tRNA96-AlaAGC	tRNA-Ala-AGC-5-2	1.39002	2.972	1.99699	0.157612	0.322992
13.tRNA1012-LysTTT	tRNA-Lys-TTT-1-4	0.919948	4.68519	1.95815	0.161711	0.329897
X.tRNA460-ValTAC	tRNA-Val-TAC-1-3	0.699025	6.35137	1.82954	0.176182	0.347122
19.tRNA107-LysTTT	tRNA-Lys-TTT-1-5	0.883166	4.91284	1.82069	0.177232	0.348845
1.tRNA1012-GlyTCC	tRNA-Gly-TCC-1-1	0.788961	5.06792	1.77017	0.183361	0.356879
10.tRNA866-AspGTC	tRNA-Asp-GTC-2-1	1.22121	2.98103	1.65657	0.198067	0.373218
1.tRNA672-ProAGG	tRNA-Pro-AGG-1-1	1.4541	2.34437	1.62179	0.202843	0.379697
13.tRNA71-AlaAGC	tRNA-Ala-AGC-3-1	0.813062	4.64905	1.59356	0.206818	0.385143
11.tRNA1816-LysTTT	tRNA-Lys-TTT-1-3	0.731979	5.14848	1.52804	0.216407	0.397046
19.tRNA110-ValTAC	tRNA-Val-TAC-1-2	1.59625	1.81841	1.42344	0.232838	0.417251
1.tRNA708-GlyTCC	tRNA-Gly-TCC-1-5	1.24035	2.59012	1.35149	0.245018	0.431291
7.tRNA339-GluTTC	tRNA-Glu-TTC-1-1	1.07007	3.05479	1.28755	0.256501	0.442172
19.tRNA106-PheGAA	tRNA-Phe-GAA-1-5	1.20072	2.51565	1.28683	0.256633	0.442172
11.tRNA945-ArgCCG	tRNA-Arg-CCG-3-1	0.539937	7.81925	1.28195	0.257537	0.443007
11.tRNA791-CysGCA	tRNA-Cys-GCA-3-2	0.771414	4.17701	1.24593	0.264332	0.450431
3.tRNA298-AsnGTT	tRNA-Asn-GTT-3-6	1.20092	2.5717	1.22294	0.268785	0.454726
13.tRNA108-MetCAT	tRNA-iMet-CAT-1-5	1.34232	2.05316	1.22383	0.26861	0.454726
7.tRNA1217-ThrAGT	tRNA-Thr-AGT-1-1	1.12565	2.7177	1.2114	0.271055	0.456429
13.tRNA78-MetCAT	tRNA-iMet-CAT-1-2	0.903051	3.60563	1.18549	0.276242	0.462225
19.tRNA639-ArgTCT	tRNA-Arg-TCT-3-1	0.951084	3.14617	1.13175	0.287403	0.4751
13.tRNA980-IleAAT	tRNA-Ile-AAT-1-7	0.974778	3.01902	1.085	0.297582	0.48447
17.tRNA994-ArgCCT	tRNA-Arg-CCT-3-1	0.610521	5.00009	1.07583	0.299633	0.487209
13.tRNA64-GlnCTG	tRNA-Gln-CTG-2-3	1.20771	2.10215	1.02685	0.310901	0.499603
7.tRNA443-ProTGG	tRNA-Pro-TGG-1-1	1.28888	2.018	1.02202	0.312041	0.500425
13.tRNA91-ValCAC	tRNA-Val-CAC-2-4	0.819679	3.49249	1.0156	0.313564	0.501652
10.tRNA698-SerCGA	tRNA-Ser-CGA-2-1	0.471639	6.84481	0.986375	0.32063	0.508736
11.tRNA207-ProTGG	tRNA-Pro-TGG-2-2	1.04525	2.595	0.982846	0.321497	0.509422
8.tRNA788-MetCAT	tRNA-Met-CAT-1-1	0.582678	4.98577	0.981328	0.321871	0.509618
3.tRNA29-AlaAGC	tRNA-Ala-AGC-4-1	1.02266	2.59519	0.968655	0.325016	0.512138
13.tRNA104-ThrAGT	tRNA-Thr-AGT-2-1	0.939372	2.77432	0.94313	0.331474	0.519013
7.tRNA1280-LysTTT	tRNA-Lys-TTT-2-1	1.23028	1.79784	0.930131	0.334829	0.521808
3.tRNA92-ProTGG	tRNA-Pro-TGG-2-1	1.06275	2.39754	0.916593	0.338371	0.52609
14.tRNA352-GluTTC	tRNA-Glu-TTC-1-4	0.754555	3.80963	0.911777	0.339643	0.527248
13.tRNA68-AlaTGC	tRNA-Ala-TGC-1-1	1.06787	2.22424	0.85663	0.354683	0.540043
13.tRNA90-MetCAT	tRNA-iMet-CAT-1-4	0.689283	4.09745	0.831304	0.361896	0.54772
11.tRNA1493-GlnTTG	tRNA-Gln-TTG-1-1	0.786762	3.0813	0.785691	0.375406	0.561415
5.tRNA1044-AsnGTT	tRNA-Asn-GTT-3-7	0.899202	2.68984	0.731351	0.392446	0.578265
1.tRNA1192-LysTTT	tRNA-Lys-TTT-1-2	0.62928	4.22638	0.708698	0.399876	0.583899
10.tRNA971-PheGAA	tRNA-Phe-GAA-1-2	0.862141	2.81293	0.709526	0.399601	0.583899
14.tRNA193-ProTGG	tRNA-Pro-TGG-2-3	1.06739	1.73872	0.69381	0.404872	0.5885
7.tRNA389-ArgTCG	tRNA-Arg-TCG-1-1	0.964366	2.05101	0.692439	0.405336	0.588745
7.tRNA863-LeuTAG	tRNA-Leu-TAG-3-1	0.768415	3.08121	0.692583	0.405287	0.588745
13.tRNA62-LeuAAG	tRNA-Leu-AAG-1-2	1.3224	1.32327	0.679603	0.409723	0.593569
11.tRNA1444-CysGCA	tRNA-Cys-GCA-5-1	0.726741	3.22663	0.66708	0.414072	0.597285
13.tRNA991-AspGTC	tRNA-Asp-GTC-1-13	0.905527	2.39268	0.658929	0.416938	0.59904
11.tRNA1234-ArgCCT	tRNA-Arg-CCT-2-1	0.682058	3.15929	0.579756	0.446408	0.626767
5.tRNA1317-AspGTC	tRNA-Asp-GTC-1-6	0.477621	4.80167	0.555991	0.45588	0.635868
2.tRNA263-AlaCGC	tRNA-Ala-CGC-2-1	0.461185	4.89344	0.531907	0.465806	0.645536
17.tRNA993-ArgCCG	tRNA-Arg-CCG-2-1	0.652863	3.36348	0.528576	0.467206	0.64625
12.tRNA476-IleAAT	tRNA-Ile-AAT-1-3	0.440939	4.61855	0.503956	0.477767	0.65561
1.tRNA485-LysTTT	tRNA-Lys-TTT-1-1	0.419547	4.51473	0.419556	0.517159	0.688758
17.tRNA995-ProTGG	tRNA-Pro-TGG-2-4	0.530357	3.20964	0.389421	0.532604	0.701801
4.tRNA1691-HisGTG	tRNA-His-GTG-2-8	0.365852	4.96579	0.372132	0.541844	0.708785
3.tRNA745-GluCTC	tRNA-Glu-CTC-1-5	0.712503	1.90727	0.360197	0.548397	0.714534
11.tRNA1433-CysGCA	tRNA-Cys-GCA-3-3	0.421244	4.08023	0.327238	0.56729	0.730913
14.tRNA710-ThrTGT	tRNA-Thr-TGT-3-2	0.532562	3.12279	0.324793	0.568742	0.731686
11.tRNA396-ProCGG	tRNA-Pro-CGG-1-2	0.566013	2.89895	0.316937	0.573454	0.737161
13.tRNA963-ArgACG	tRNA-Arg-ACG-1-2	0.637506	2.19988	0.31086	0.577153	0.740589
3.tRNA291-HisGTG	tRNA-His-GTG-2-4	0.598297	2.10269	0.305235	0.580619	0.741843
5.tRNA703-AlaTGC	tRNA-Ala-TGC-4-1	0.370394	4.35819	0.30016	0.583782	0.74396
13.tRNA74-ArgTCG	tRNA-Arg-TCG-3-1	-0.728376	1.902	0.284035	0.594068	0.752335
19.tRNA640-LeuTAA	tRNA-Leu-TAA-1-1	0.28124	5.94993	0.278748	0.597523	0.754881
4.tRNA16-SerAGA	tRNA-Ser-AGA-2-1	0.647636	1.7065	0.253659	0.614511	0.764854
15.tRNA913-MetCAT	tRNA-Met-CAT-1-2	0.224105	6.99625	0.218632	0.640085	0.779557
1.tRNA710-ValCAC	tRNA-Val-CAC-2-1	0.229223	8.12463	0.216865	0.641439	0.780489
3.tRNA303-GluCTC	tRNA-Glu-CTC-1-6	-0.572411	1.79237	0.214756	0.643065	0.78175
13.tRNA1013-GluCTC	tRNA-Glu-CTC-1-9	0.46745	1.75569	0.175751	0.67505	0.805359
11.tRNA1912-GluCTC	tRNA-Glu-CTC-1-8	0.448002	2.54673	0.172694	0.677728	0.806573
11.tRNA400-SerCGA	tRNA-Ser-CGA-1-1	0.19006	7.07921	0.157046	0.691891	0.816867
14.tRNA364-GluTTC	tRNA-Glu-TTC-2-2	-0.26218	4.44645	0.140401	0.707883	0.827848
13.tRNA109-TrpCCA	tRNA-Trp-CCA-4-2	0.409707	2.41439	0.127241	0.72131	0.838217
3.tRNA878-GlyGCC	tRNA-Gly-GCC-2-3	0.352044	2.64248	0.12466	0.724034	0.840828
X.tRNA372-AlaTGC	tRNA-Ala-TGC-5-3	-0.410965	2.09241	0.120103	0.728923	0.843969
14.tRNA462-PheGAA	tRNA-Phe-GAA-1-4	0.45885	1.43675	0.109911	0.740246	0.85169
11.tRNA1880-TrpCCA	tRNA-Trp-CCA-5-1	0.446346	1.59143	0.0995206	0.752406	0.861441
14.tRNA189-LeuAAG	tRNA-Leu-AAG-1-3	0.16419	5.26808	0.0898943	0.764312	0.868317
9.tRNA342-GlnCTG	tRNA-Gln-CTG-2-1	0.18803	4.47487	0.0791007	0.77852	0.877436
13.tRNA995-MetCAT	tRNA-iMet-CAT-1-3	0.211637	3.73413	0.0724206	0.787844	0.881698
8.tRNA1013-LeuCAG	tRNA-Leu-CAG-2-3	0.132221	9.3782	0.0710555	0.789806	0.882398
1.tRNA1001-LeuCAG	tRNA-Leu-CAG-1-4	-0.223901	3.14913	0.0648306	0.799018	0.886679
10.tRNA1326-LeuTAA	tRNA-Leu-TAA-2-1	0.149264	4.61673	0.0515008	0.820472	0.897553
13.tRNA63-LeuAAG	tRNA-Leu-AAG-3-1	0.24083	2.27654	0.0455362	0.831021	0.903057
3.tRNA1026-LeuCAG	tRNA-Leu-CAG-4-1	-0.101443	7.11317	0.0399699	0.841539	0.909234
3.tRNA48-ValAAC	tRNA-Val-AAC-1-1	0.170616	3.11401	0.0367674	0.847939	0.913201
10.tRNA1105-SerTGA	tRNA-Ser-TGA-1-1	0.083948	5.75857	0.0253388	0.873526	0.926471
17.tRNA112-GlyCCC	tRNA-Gly-CCC-1-2	0.172201	2.23175	0.0249532	0.874484	0.92672
11.tRNA398-TrpCCA	tRNA-Trp-CCA-3-1	-0.148004	2.88626	0.0234959	0.878175	0.928001
1.tRNA1555-GluTTC	tRNA-Glu-TTC-2-1	0.11902	3.36154	0.0203759	0.886492	0.932588
5.tRNA110-AlaAGC	tRNA-Ala-AGC-4-2	-0.0784951	3.31627	0.00817119	0.927974	0.957862
5.tRNA1318-AlaTGC	tRNA-Ala-TGC-2-1	0.0540969	4.81538	0.00786524	0.929331	0.958743
5.tRNA1316-PheGAA	tRNA-Phe-GAA-1-1	-0.0693123	3.81587	0.00692196	0.933694	0.961768
13.tRNA969-ProAGG	tRNA-Pro-AGG-1-5	-0.072865	2.39585	0.00384167	0.950578	0.971596
13.tRNA102-AlaAGC	tRNA-Ala-AGC-6-1	-0.0555926	1.67854	0.0018211	0.965961	0.979518
10.tRNA90-GluCTC	tRNA-Glu-CTC-1-7	0.0173901	5.12278	0.000947774	0.97544	0.98582
9.tRNA961-GluTTC	tRNA-Glu-TTC-1-2	-0.0243694	1.88096	0.000318195	0.985768	0.99377
13.tRNA73-ThrTGT	tRNA-Thr-TGT-1-1	0.00954876	1.83236	0.000140389	0.990546	0.995792
11.tRNA550-ThrCGT	tRNA-Thr-CGT-2-1	-0.00548063	4.9597	6.94e-05	0.993353	0.997117

## Sheet: Unique-high conf mature tRNA
Cluster name	tRNAscanSE	GtRNAdb name (mm10)	logFC	logCPM	LR	PValue	FDR
cluster429	13.tRNA83-LysTTT	tRNA-Lys-TTT-2-2	3.23319	4.7249	20.5846	5.71e-06	0.000338406		FDR<0.05
cluster848	11.tRNA205-GlyACC	tRNA-Gly-ACC-1-1	1.3892	5.14638	5.46845	0.0193628	0.092708
cluster1521	13.tRNA1000-PheGAA	tRNA-Phe-GAA-3-1	1.47746	2.65034	2.03462	0.153752	0.318113
cluster2270	10.tRNA971-PheGAA	tRNA-Phe-GAA-1-2	2.04966	1.50552	2.02261	0.154973	0.319431
cluster2440	13.tRNA71-AlaAGC	tRNA-Ala-AGC-3-1	0.685714	7.10954	1.8732	0.171109	0.341756
cluster92	11.tRNA399-ThrAGT	tRNA-Thr-AGT-3-1	2.0042	1.49011	1.84213	0.174701	0.345576
cluster1282	13.tRNA997-ArgTCT	tRNA-Arg-TCT-5-1	0.631519	6.80178	1.69913	0.192402	0.366222
cluster339	3.tRNA286-GluTTC	tRNA-Glu-TTC-3-1	1.01403	3.90422	1.58272	0.208369	0.387125
cluster2789	13.tRNA983-ThrAGT	tRNA-Thr-AGT-5-1	1.56439	1.93936	1.51029	0.219095	0.399734
cluster505	13.tRNA1009-ArgCCG	tRNA-Arg-CCG-1-1	1.19852	2.73017	1.44691	0.229024	0.412575
cluster1647	7.tRNA443-ProTGG	tRNA-Pro-TGG-1-1	1.11276	2.91215	1.44346	0.22958	0.412641
cluster2733	13.tRNA85-LeuCAA	tRNA-Leu-CAA-4-1	0.573692	7.30525	1.4416	0.22988	0.412994
cluster1921	19.tRNA640-LeuTAA	tRNA-Leu-TAA-1-1	-0.503362	9.07871	1.28345	0.257259	0.442958
cluster2337	11.tRNA2022-AlaTGC	tRNA-Ala-TGC-3-1	1.3691	2.1315	1.2454	0.264432	0.450431
cluster1239	10.tRNA1105-SerTGA	tRNA-Ser-TGA-1-1	-0.491408	9.26941	1.20197	0.272929	0.457839
cluster2495	13.tRNA98-ValCAC	tRNA-Val-CAC-1-1	0.499739	8.67398	1.17163	0.279066	0.464993
cluster623	13.tRNA1003-LeuTAA	tRNA-Leu-TAA-3-1	1.19715	2.42095	1.10703	0.292729	0.481102
cluster2014	8.tRNA562-GlyGCC	tRNA-Gly-GCC-4-1	-1.25302	2.06307	1.10055	0.294145	0.481309
cluster119	13.tRNA95-ValAAC	tRNA-Val-AAC-4-1	0.528155	6.9484	1.10145	0.293947	0.481309
cluster2866	1.tRNA672-ProAGG	tRNA-Pro-AGG-1-1	1.26595	1.90636	1.07285	0.300302	0.487699
cluster2969	19.tRNA639-ArgTCT	tRNA-Arg-TCT-3-1	0.482514	6.0555	0.841999	0.358826	0.544265
cluster206	11.tRNA1818-ArgTCT	tRNA-Arg-TCT-2-1	0.543416	4.93015	0.797279	0.371908	0.558354
cluster284	13.tRNA93-ValAAC	tRNA-Val-AAC-2-1	0.461301	5.7994	0.761177	0.382961	0.569142
cluster2627	13.tRNA87-GlnCTG	tRNA-Gln-CTG-1-1	0.40637	7.69263	0.753113	0.385492	0.570983
cluster2596	11.tRNA1022-ArgCCT	tRNA-Arg-CCT-1-1	0.38669	9.00466	0.727115	0.39382	0.579694
cluster827	13.tRNA99-MetCAT	tRNA-Met-CAT-4-1	0.743631	3.10745	0.681464	0.409083	0.593083
cluster2454	17.tRNA994-ArgCCT	tRNA-Arg-CCT-3-1	0.393462	7.09246	0.632441	0.426461	0.608968
cluster2249	13.tRNA113-GlnTTG	tRNA-Gln-TTG-3-1	0.504253	4.72531	0.609147	0.435109	0.616508
cluster290	3.tRNA1026-LeuCAG	tRNA-Leu-CAG-4-1	-0.349761	9.91646	0.589378	0.44266	0.623581
cluster512	13.tRNA61-MetCAT	tRNA-Met-CAT-2-1	0.673634	2.93218	0.531427	0.466007	0.645536
cluster289	15.tRNA913-MetCAT	tRNA-Met-CAT-1-2	0.347496	7.48312	0.528807	0.467109	0.64625
cluster1652	1.tRNA698-LeuCAG	tRNA-Leu-CAG-2-1	-0.441254	4.99499	0.493698	0.482282	0.659145
cluster1658	13.tRNA112-SerTGA	tRNA-Ser-TGA-2-2	-0.30843	6.87513	0.434582	0.509749	0.682459
cluster1674	13.tRNA981-IleTAT	tRNA-Ile-TAT-2-2	-0.777297	1.74976	0.425283	0.514313	0.687018
cluster706	1.tRNA1014-AsnGTT	tRNA-Asn-GTT-3-1	0.480785	3.93217	0.410641	0.521644	0.692853
cluster2984	13.tRNA97-ValCAC	tRNA-Val-CAC-3-1	0.30213	8.4417	0.404807	0.524617	0.695651
cluster150	10.tRNA1326-LeuTAA	tRNA-Leu-TAA-2-1	-0.281414	8.40921	0.387939	0.533385	0.701801
cluster530	13.tRNA986-ValAAC	tRNA-Val-AAC-5-1	0.29324	6.71247	0.358633	0.549266	0.714964
cluster1040	13.tRNA66-AlaAGC	tRNA-Ala-AGC-2-1	0.543519	2.87203	0.33584	0.56224	0.726143
cluster1779	11.tRNA207-ProTGG	tRNA-Pro-TGG-2-2	0.258446	9.39718	0.327257	0.567279	0.730913
cluster2066	1.tRNA699-GlyGCC	tRNA-Gly-GCC-2-1	-0.325895	5.26292	0.306133	0.580063	0.741843
cluster2683	5.tRNA703-AlaTGC	tRNA-Ala-TGC-4-1	0.250963	6.99117	0.277777	0.598162	0.755269
cluster2719	19.tRNA109-ValTAC	tRNA-Val-TAC-1-1	0.219697	8.57154	0.219408	0.639491	0.779278
cluster2389	13.tRNA1010-LeuCAA	tRNA-Leu-CAA-1-1	0.208995	7.92471	0.203413	0.65198	0.788007
cluster622	1.tRNA708-GlyTCC	tRNA-Gly-TCC-1-5	0.20476	10.9395	0.198749	0.655733	0.790776
cluster349	11.tRNA791-CysGCA	tRNA-Cys-GCA-3-2	0.31798	3.91779	0.185164	0.666973	0.799804
cluster1407	11.tRNA1023-ArgTCG	tRNA-Arg-TCG-2-1	0.296511	4.34164	0.183935	0.668013	0.800568
cluster2965	11.tRNA393-IleAAT	tRNA-Ile-AAT-1-1	0.270118	4.58242	0.178491	0.672674	0.805021
cluster2590	11.tRNA1493-GlnTTG	tRNA-Gln-TTG-1-1	-0.348377	3.39597	0.171972	0.678365	0.806573
cluster1225	13.tRNA101-TyrGTA	tRNA-Tyr-GTA-1-2	0.418795	2.54391	0.171035	0.679193	0.80691
cluster1982	13.tRNA963-ArgACG	tRNA-Arg-ACG-1-2	0.402516	2.54834	0.1565	0.692399	0.816982
cluster262	11.tRNA945-ArgCCG	tRNA-Arg-CCG-3-1	0.169079	9.96926	0.141375	0.706918	0.827323
cluster1988	2.tRNA263-AlaCGC	tRNA-Ala-CGC-2-1	0.173327	6.64806	0.123035	0.725766	0.8421
cluster2559	2.tRNA587-HisGTG	tRNA-His-GTG-2-3	0.161119	8.66256	0.119799	0.729252	0.843969
cluster695	11.tRNA2023-LysCTT	tRNA-Lys-CTT-3-3	-0.160726	8.34181	0.119767	0.729288	0.843969
cluster1199	6.tRNA10-ValCAC	tRNA-Val-CAC-4-1	-0.376354	2.29083	0.118734	0.730411	0.844531
cluster310	1.tRNA1030-ProCGG	tRNA-Pro-CGG-1-1	0.223316	4.35493	0.111486	0.738458	0.850587
cluster990	1.tRNA707-AspGTC	tRNA-Asp-GTC-1-5	0.146994	10.7564	0.110138	0.739987	0.851639
cluster2331	11.tRNA1911-LeuCAA	tRNA-Leu-CAA-3-1	-0.148328	10.3673	0.109666	0.740525	0.851764
cluster2600	3.tRNA628-ArgTCT	tRNA-Arg-TCT-1-1	0.146184	8.74002	0.103861	0.747244	0.858251
cluster942	3.tRNA309-GlnCTG	tRNA-Gln-CTG-4-1	0.145257	7.94974	0.10068	0.751015	0.860714
cluster1966	13.tRNA984-SerCGA	tRNA-Ser-CGA-3-1	0.155155	6.51133	0.0970385	0.755413	0.862786
cluster557	11.tRNA400-SerCGA	tRNA-Ser-CGA-1-1	-0.138789	8.9756	0.0942021	0.758902	0.864643
cluster2307	11.tRNA206-ThrTGT	tRNA-Thr-TGT-3-1	0.310764	2.34437	0.0827587	0.773593	0.87428
cluster2709	7.tRNA863-LeuTAG	tRNA-Leu-TAG-3-1	0.327344	2.12447	0.0820247	0.774572	0.874618
cluster275	13.tRNA78-MetCAT	tRNA-iMet-CAT-1-2	0.126652	9.26417	0.0781264	0.779853	0.877606
cluster2529	19.tRNA713-SerGCT	tRNA-Ser-GCT-3-1	0.132978	7.50385	0.0732564	0.786653	0.881105
cluster2216	3.tRNA297-GlnCTG	tRNA-Gln-CTG-3-3	0.120852	8.43159	0.0693087	0.792346	0.883497
cluster2945	16.tRNA50-ThrCGT	tRNA-Thr-CGT-1-1	-0.131806	6.52959	0.0685516	0.793457	0.883646
cluster184	13.tRNA1007-GlnTTG	tRNA-Gln-TTG-2-1	0.140766	5.48891	0.0648339	0.799013	0.886679
cluster2781	11.tRNA395-ThrAGT	tRNA-Thr-AGT-1-2	0.318028	1.60581	0.057847	0.809932	0.893826
cluster1902	7.tRNA389-ArgTCG	tRNA-Arg-TCG-1-1	0.129307	5.17472	0.050007	0.823051	0.898326
cluster983	17.tRNA112-GlyCCC	tRNA-Gly-CCC-1-2	0.100194	10.3179	0.0483869	0.825894	0.8997
cluster2832	17.tRNA993-ArgCCG	tRNA-Arg-CCG-2-1	-0.0996829	5.97268	0.03693	0.847608	0.913091
cluster1454	1.tRNA709-GluCTC	tRNA-Glu-CTC-1-4	0.0840057	11.1941	0.0357705	0.84999	0.914418
cluster2101	11.tRNA208-ValAAC	tRNA-Val-AAC-1-2	-0.257562	1.74702	0.0324135	0.857123	0.918363
cluster2510	13.tRNA105-GluTTC	tRNA-Glu-TTC-1-3	0.080589	8.63738	0.0300701	0.862331	0.921954
cluster485	11.tRNA394-SerAGA	tRNA-Ser-AGA-2-2	-0.0787405	8.54643	0.0290252	0.864721	0.922923
cluster2715	13.tRNA73-ThrTGT	tRNA-Thr-TGT-1-1	0.132037	3.56025	0.0280223	0.867056	0.923554
cluster549	1.tRNA710-ValCAC	tRNA-Val-CAC-2-1	0.0721863	10.0887	0.0256091	0.872859	0.926471
cluster2423	10.tRNA698-SerCGA	tRNA-Ser-CGA-2-1	0.0566706	9.80642	0.0159946	0.89936	0.941037
cluster2106	12.tRNA796-LysCTT	tRNA-Lys-CTT-2-2	-0.0670818	5.40423	0.0148106	0.903138	0.943352
cluster2186	11.tRNA1817-GlnCTG	tRNA-Gln-CTG-2-2	-0.0510914	11.3439	0.0130452	0.909067	0.946813
cluster249	13.tRNA74-ArgTCG	tRNA-Arg-TCG-3-1	0.100348	2.61994	0.00906207	0.92416	0.955086
cluster1075	13.tRNA68-AlaTGC	tRNA-Ala-TGC-1-1	0.0905503	1.74552	0.00497655	0.94376	0.967922
cluster2280	3.tRNA29-AlaAGC	tRNA-Ala-AGC-4-1	-0.0419389	1.64835	0.00116619	0.972758	0.983899
cluster1920	10.tRNA866-AspGTC	tRNA-Asp-GTC-2-1	0.0134137	7.6555	0.000864455	0.976544	0.986474
cluster670	13.tRNA65-LeuCAA	tRNA-Leu-CAA-2-1	-0.0111153	9.92701	0.000616988	0.980183	0.989898
cluster2511	1.tRNA1555-GluTTC	tRNA-Glu-TTC-2-1	-0.00601267	8.42837	0.000163512	0.989798	0.995682
cluster1219	6.tRNA107-ArgCCT	tRNA-Arg-CCT-4-1	-0.00783203	3.8845	0.000108272	0.991698	0.996462
cluster1335	11.tRNA550-ThrCGT	tRNA-Thr-CGT-2-1	0.0020047	7.07257	1.9e-05	0.996522	0.998532
cluster2243	13.tRNA960-ArgTCG	tRNA-Arg-TCG-4-1	-0.000652085	3.03368	1.94e-06	0.998889	0.99914
